# Supplementary material for: Revealing the differential protein profiles behind the nitrogen use efficiency in popcorn (Zea mays var. everta)
Source: Sci Rep. 2022 Jan 27;12:1521. doi: 10.1038/s41598-022-05545-9 (PMC8795358; doi:10.1038/s41598-022-05545-9)
Supplement: Supplementary file 2 — Supplementary Table S2. [file 41598_2022_5545_MOESM2_ESM.xlsx]

## Sheet: Supplementary Table S1
Supplementary Table S2. Complete list of identified proteins in P2 and L80 under low and high N supplies.
								Normalized Ion Count												Average				t-test		log2 of foldchange		Differential accumulation		Repetition count
Accession	Description	IEP	mw	max score	reported peptides	sequence coverage	FDR level	P2_N10 1	P2_N10 2	P2_N10 3	L80_N10 1	L80_N10 2	L80_N10 3	P2_N100 1	P2_N100 2	P2_N100 3	L80_N100 1	L80_N100 2	L80_N100 3	P2_N10	L80_N10	P2_N100	L80_N100	P2 N100/N10	L80 N100/N10	P2 N100/N10	L80 N100/N10	P2 N100/N10	L80 N100/N10	P2 N10	L80 N10	P2 N100	L80 N100
A0A1X8C9D1	Uncharacterized protein	5.07	23647	66008.3	18	81.31	0	13457	14103.2	20693.9	74746.3	87590.3	117897	49853.5	62447.6	47315.5	86196.7	145200	80142.8	16084.7	93411.1	53205.5	103847	0.00206455	0.690624	1.72589	0.152789	UP	UNCHANGED	3	3	3	3
A0A1D6JYW6	L-ascorbate peroxidase	5.58	31278.6	56379	20	75.53	0	160736	104807	58984.8	282521	295022	191023	176297	291048	252484	217150	272459	297484	108176	256189	239943	262364	0.0421901	0.886106	1.14931	0.0343654	UP	UNCHANGED	3	3	3	3
A0A1D6EUN9	UTP--glucose-1-phosphate uridylyltransferase	5.78	39118.9	55571	28	86.57	0	10191.8	9345.01	6868.71	9074.77	9089.16	8994.72	13765.9	14415.4	14955.2	12403.7	13783.8	13391.7	8801.82	9052.89	14378.8	13193	0.00613553	0.000549711	0.708073	0.543328	UP	UNCHANGED	3	3	3	3
A0A1D6GF65	Photosystem I subunit d1	10.21	25336.2	39645.2	15	54.66	0	246772	272305	214737	287739	332253	192325	348555	417500	367289	247026	258738	253950	244605	270773	377781	253238	0.00733305	0.693781	0.627098	-0.0965887	UP	UNCHANGED	3	3	3	3
A0A1D6LKN6	Phosphopyruvate hydratase	6.85	38798.1	28914.7	12	52.72	0	4652.31	5184.12	5094.34	5368.94	4876.48	5549.76	11847.6	15135.1	12298.1	5169.67	5873.47	6750.87	4976.92	5265.06	13093.6	5931.33	0.00146526	0.253249	1.39554	0.171907	UP	UNCHANGED	3	3	3	3
P48184	Photosystem II D2 protein	5.53	39774.8	28604.9	14	51.27	0	23359.8	26819.9	24112.4	58100.7	60700.2	55645.5	94860.3	82400.5	98800.8	56127.1	50012.1	51143.3	24764	58148.8	92020.5	52427.5	0.000184198	0.0739338	1.89371	-0.149427	UP	UNCHANGED	3	3	3	3
A0A1D6GCA1	Malic enzyme	6.23	55048.2	16190.9	6	20.93	0	4477.05	2518.79	4169.12	2738.76	2599.91	2363.26	9018.18	6450.29	5884.3	7113.76	5751.73	6555.59	3721.66	2567.31	7117.59	6473.69	0.0407731	0.000679004	0.935445	1.33433	UP	UP	3	3	3	3
Q41806	Oxygen-evolving enhancer protein 3-2, chloroplastic	9.62	23014.4	15422.4	14	76.53	0	132328	171536	124737	251353	228206	126880	204585	248507	219731	214973	188738	291725	142867	202146	224275	231812	0.0137272	0.578677	0.650594	0.197554	UP	UNCHANGED	3	3	3	3
A0A1D6N2K9	Transaldolase	7.94	35435.3	14837.3	14	55.35	0	14746.5	16271.3	15961.7	49147.8	56315.5	58404.7	20116.9	27744.5	25534.8	63489.6	53986.6	57459.1	15659.8	54622.7	24465.4	58311.7	0.0189939	0.40269	0.643676	0.0942859	UP	UNCHANGED	3	3	3	3
B4FIM3	Uroporphyrinogen decarboxylase	8.21	43725.2	12427.6	18	72.34	0	25774.6	21292.4	29967.3	124198	116744	118985	110323	150322	72965.9	133339	143904	89532.2	25678.1	119976	111204	122259	0.0190163	0.898415	2.11459	0.0271949	UP	UNCHANGED	3	3	3	3
B4FWP0	Fructose-bisphosphate aldolase	7.07	38915.3	10068.4	26	84.23	0	101748	111421	73645.2	172348	166210	162830	126741	213307	180752	197870	213086	216228	95604.9	167129	173600	209061	0.0478875	0.00267188	0.860609	0.322963	UP	UNCHANGED	3	3	3	3
A0A1D6KDZ4	Shikimate kinase family protein	7.63	31849.5	8297.07	14	84.91	0	15109	14249	13165.7	19793	18094.3	19120.8	23214.1	26964.9	22644.8	6753.55	7183.66	5795.84	14174.6	19002.7	24274.6	6577.68	0.00233347	4.20213e-05	0.776147	-1.53055	UP	DOWN	3	3	3	3
A0A1D6KCZ2	Alanine aminotransferase 2 mitochondrial	6.02	53360.9	5980.41	26	85.06	0	38088	37852.2	50195	83628.4	98122	103148	62981.3	95366	75833	156882	182067	136585	42045.1	94966.2	78060.1	158511	0.024659	0.0115681	0.892648	0.7391	UP	UP	3	3	3	3
A0A1D6ML43	Cell number regulator 8	4.87	18571.2	5777.88	9	70.81	0	2277.95	2647.88	2108.79	4293.77	4377.34	3658.61	4624.42	5274.97	4804.38	5119.35	5124.06	6149.19	2344.87	4109.91	4901.26	5464.2	0.00052273	0.0300385	1.06364	0.410905	UP	UNCHANGED	3	3	3	3
B4FS17	Thylakoid lumenal 29 kDa protein chloroplastic	8.47	38707.7	4406.62	17	76.64	0	138169	82781	57606.8	252321	160278	153581	216779	213755	141669	168524	151892	187356	92852.4	188727	190734	169257	0.0457897	0.591895	1.03855	-0.157082	UP	UNCHANGED	3	3	3	3
A0A1D6IW64	Nucleoside diphosphate kinase	9.77	23815.4	3765.39	8	47.03	0	24920.3	23063	21658.3	94427	88965	57648	50096	44594.3	33333.3	87283.7	89301.7	92038	23213.9	80346.7	42674.6	89541.1	0.0179263	0.470244	0.878388	0.156312	UP	UNCHANGED	3	3	3	3
A0A1D6J815	Glyceraldehyde-3-phosphate dehydrogenase GAPA1 chloroplastic	5.68	44250.3	2975.97	7	32.75	0	2067.98	2618.26	1759.15	-	-	-	8567.45	9721.66	4193.8	607.064	837.768	535.15	2148.46	0	7494.3	659.994	0.0348292	-	1.80249	-	UP	Unique L80_N100	3	0	3	3
A0A1D6FSS5	NAD(P)H dehydrogenase (quinone)	5.93	19181.9	2801.88	5	36.26	0	15272.7	12631.5	9188.26	4247.84	5511.25	5231.91	22107.6	20310.7	21104.3	6097.45	9340.74	6827.58	12364.1	4997	21174.2	7421.93	0.0086678	0.0829506	0.776144	0.570731	UP	UNCHANGED	3	3	3	3
A0A1D6DT56	NADPH-protochlorophyllide oxidoreductase	9.8	41550.7	2742.8	12	47.55	0	25359.8	25160.5	15998.1	31821.2	33685.2	27030.9	33127.8	61967.1	66715.4	41038.1	39207.2	38468.7	22172.8	30845.8	53936.8	39571.3	0.0439557	0.014754	1.28248	0.359382	UP	UNCHANGED	3	3	3	3
A0A1D6QRJ7	Citrate synthase	7.01	51063	2355.01	11	40.7	0	5853.39	4250.44	2655.85	11417	12655.9	12950.3	21429.3	26211.4	26761.1	25639.8	29782.6	29082.9	4253.22	12341.1	24800.6	28168.4	0.000439349	0.000315041	2.54374	1.19061	UP	UP	3	3	3	3
A0A1D6KZT3	ATPase 4 plasma membrane-type	4.78	47211.4	1572.17	10	47.93	0	614.266	966.373	598.281	395.918	1112.49	498.098	3405.6	1366.43	2687.83	981.174	405.172	471.144	726.307	668.835	2486.62	619.163	0.0445735	0.871639	1.77554	-0.111331	UP	UNCHANGED	3	3	3	3
C0PCC1	Chalcone synthase C2	5.9	36040.3	1537.44	3	24.92	0	3101.55	5542.67	3208.56	8378.85	1802.72	9142.61	6179.72	10970.5	8439.09	1500.67	3811.63	-	3950.93	6441.4	8529.76	2656.15	0.045564	-	1.11031	-	UP	-	3	3	3	2
Q84TL6	Legumin-like protein	6.25	38306.7	443.574	3	12.12	0	3316.63	4030.62	2046.51	6008.77	6833.94	6290.69	4770.32	6979.15	6178.08	9296.6	11178.8	9915.26	3131.25	6377.8	5975.85	10130.2	0.0305833	0.0034263	0.932403	0.667533	UP	UP	3	3	3	3
A0A1D6KJX2	5'-methylthioadenosine/S-adenosylhomocysteine nucleosidase 2	4.65	20251.2	13907.1	10	87.56	0	-	-	-	5114.9	5818.95	5547.18	3491.63	2911.5	2623.94	4593.07	4888.81	4417.42	0	5493.68	3009.02	4633.1	-	0.0252123	-	-0.245795	Unique P2_N100	UNCHANGED	0	3	3	3
A0A1D6I6T4	Heat shock protein 90-2	4.66	11385	10947.3	3	56.44	0	-	-	-	-	-	-	18913	12108	15485.8	-	-	-	0	0	15502.3	0	-	-	-	-	Unique P2_N100	-	0	0	3	0
C4J902	Aluminum induced protein with YGL and LRDR motifs	4.12	11753.2	9203.78	2	52.25	0	-	-	-	1648.07	2184.2	5840.77	2687.64	3488.42	4109.66	-	-	-	0	3224.35	3428.57	0	-	-	-	-	Unique P2_N100	Unique L80_N10	0	3	3	0
A0A1D6FNL4	Mitochondrial dicarboxylate/tricarboxylate transporter DTC	9.63	15219.7	6404.05	4	64.44	0	-	-	-	8748.53	9332.97	9367.75	4903.75	4057.75	4530.24	6572.74	6844.19	5303.02	0	9149.75	4497.25	6239.98	-	0.00485816	-	-0.55219	Unique P2_N100	UNCHANGED	0	3	3	3
A0A1D6HL76	Ferredoxin--nitrite reductase chloroplastic	6.41	55447.3	5279.14	14	52.33	0	-	-	-	-	-	-	6921.63	5341.18	8640.77	-	-	-	0	0	6967.86	0	-	-	-	-	Unique P2_N100	-	0	0	3	0
K7UCS1	Photosystem I reaction center subunit N	9.23	15795.9	4297.03	3	41.38	0	-	-	-	-	-	-	19270.7	21468	20390.9	16598.6	8782.15	16203.6	0	0	20376.5	13861.4	-	-	-	-	Unique P2_N100	Unique L80_N100	0	0	3	3
A0A1D6H9K3	Chaperone protein ClpD chloroplastic	6.18	102997	4066.12	2	3.7	0	-	-	-	-	-	-	3863.43	2867.25	1964.67	-	-	-	0	0	2898.45	0	-	-	-	-	Unique P2_N100	-	0	0	3	0
A0A1D6PBN3	30S ribosomal protein S1	4.51	45995.2	3686.45	15	54.42	0	-	-	-	743.472	989.835	997.564	15884.4	14355.1	22069.7	-	-	-	0	910.29	17436.4	0	-	-	-	-	Unique P2_N100	Unique L80_N10	0	3	3	0
A0A1D6LCA2	PGR5-like protein 1B chloroplastic	4.42	26046.7	3526.29	7	41.92	0	-	-	-	21686.2	21679.1	15929.5	29228.2	20708	15809.5	38062.9	37895.4	28413.8	0	19764.9	21915.2	34790.7	-	0.0156291	-	0.815759	Unique P2_N100	UP	0	3	3	3
B6U471	Ribonucleoprotein A	4.64	28562.7	2338.23	3	23.51	0	-	-	-	7034.94	6491.12	11364.1	2973.21	7710.07	3934.61	-	-	-	0	8296.73	4872.63	0	-	-	-	-	Unique P2_N100	Unique L80_N10	0	3	3	0
B4FVB2	Elongation factor Tu	6.09	48712	2098.94	11	44.03	0	-	-	-	-	-	-	14419.9	9306.67	21892.2	22348.5	25806.2	17400.9	0	0	15206.3	21851.9	-	-	-	-	Unique P2_N100	Unique L80_N100	0	0	3	3
A0A1D6HDL9	Phenylalanine ammonia-lyase	5.83	76521.2	1945.35	4	8.24	0	-	-	-	5116.81	6575.09	9186.65	3335.47	4268.1	2936.5	3964.96	3081.01	1609.15	0	6959.52	3513.36	2885.04	-	0.0413789	-	-1.2704	Unique P2_N100	DOWN	0	3	3	3
A0A096SXN7	Glycosyl hydrolase family protein	7	67902.7	806.878	4	9.9	0	-	-	-	-	-	-	11379.9	28959.1	7252.69	-	-	-	0	0	15863.9	0	-	-	-	-	Unique P2_N100	-	0	0	3	0
A0A1D6IF36	Glycosyltransferase	5.22	53243.9	703.324	2	4.97	0	-	-	-	24419.2	42859	42385.5	4672.64	4098.19	3737.53	17726.9	42180.4	38473.4	0	36554.6	4169.45	32793.6	-	0.718866	-	-0.156637	Unique P2_N100	UNCHANGED	0	3	3	3
K7VW90	Putative mediator of RNA polymerase II transcription subunit 37c	5.01	71355.8	38741.5	39	76.43	0	130135	133480	155370	83352.8	88509.1	111658	74450	90133.7	88849.6	122334	124379	111593	139662	94506.6	84477.8	119435	0.00416429	0.0596499	-0.725293	0.337742	DOWN	UNCHANGED	3	3	3	3
B6SJQ3	Pyridoxal 5'-phosphate synthase-like subunit PDX1.2	6.7	33714.7	12916.3	18	79.81	0	19501.3	15652.7	25794.2	66492.8	59509.3	67889.3	8358.14	9139.23	8833.71	52954.7	64189.4	54238.7	20316.1	64630.5	8777.03	57127.6	0.0176556	0.163053	-1.21082	-0.178026	DOWN	UNCHANGED	3	3	3	3
A0A1D6H1J8	Glyceraldehyde-3-phosphate dehydrogenase	7.31	37018	10219.4	12	57.39	0	5935.64	4921.31	5064.52	3400.93	2986.49	4817.88	4021.91	2919.31	2788.21	3847.95	5597.03	6712.59	5307.15	3735.1	3243.15	5385.86	0.0148608	0.17454	-0.710544	0.528029	DOWN	UNCHANGED	3	3	3	3
A0A1D6JNX3	Cell division control protein 48 homolog D	4.74	70178.8	6368.06	25	56.09	0	12158.8	11076.2	14201.5	-	-	-	6738.84	7850.61	8278.37	11767.2	12454.8	9973.63	12478.8	0	7622.61	11398.5	0.00904332	-	-0.711127	-	DOWN	Unique L80_N100	3	0	3	3
B4FR28	UMP pyrophosphorylase	8.89	31420.7	4861.72	7	44.48	0	14760.5	13751.8	16849.4	7195.25	7836.42	10070.5	8358.09	8668.2	8013.88	5662.34	6356.75	4703.64	15120.6	8367.4	8346.72	5574.24	0.00189974	0.0483906	-0.857234	-0.586004	DOWN	UNCHANGED	3	3	3	3
B4FTA7	PGR5-like protein 1B chloroplastic	5.08	36538.8	4173.11	11	62.11	0	83900.3	94378.7	94024.3	67239.8	68412.9	50739.5	74494.2	52131	41689.5	50463.4	51870.9	47217.1	90767.8	62130.7	56104.9	49850.5	0.0278916	0.104578	-0.694053	-0.317699	DOWN	UNCHANGED	3	3	3	3
B4FL36	Ras-related protein RABB1a	7.22	23284.2	3808.89	7	39.52	0	24119.6	23736.3	26332.3	16964	17100.4	25221.8	13317.7	12619.3	13079.8	12017	16290.9	14705.3	24729.4	19762.1	13005.6	14337.7	0.000149033	0.145026	-0.927094	-0.462919	DOWN	UNCHANGED	3	3	3	3
B4FLB2	Adenylosuccinate lyase	5.91	60797.6	3700.3	19	61.14	0	31081.1	26525.1	30306.6	23491.9	30234.7	32798.9	12336.5	11450.3	14690.6	10935.9	10218.9	13629.4	29304.3	28841.8	12825.8	11594.8	0.000644909	0.00433923	-1.19206	-1.31469	DOWN	DOWN	3	3	3	3
A0A1D6J5Y0	Putative mitochondrial-processing peptidase subunit alpha-2 chloroplastic/mitochondrial	4.52	22763.8	3263.78	7	62.8	0	9870.55	7065.51	9153.07	6671.62	7466.68	8251.04	6178.07	5896.89	5072.9	8614.15	10742.5	9846.77	8696.38	7463.12	5715.95	9734.49	0.0300528	0.041524	-0.60542	0.383327	DOWN	UNCHANGED	3	3	3	3
A0A1D6J8M2	Isocitrate dehydrogenase [NAD] regulatory subunit 3 mitochondrial	8.86	23014.8	2519.5	3	28.1	0	28649.9	21690.6	33725.5	12668	25178.3	35827.8	14474.8	14978.6	11666.1	21584.7	24395.9	24689.1	28022	24558	13706.5	23556.6	0.0170216	0.889485	-1.0317	-0.0600664	DOWN	UNCHANGED	3	3	3	3
B6TZ58	VAMP protein SEC22	9.25	23479.9	2338.66	2	20.66	0	35653	34980	39304	18342	36734	40629.5	19997.5	22254	23365	23108.5	29937.5	18013	36645.7	31901.8	21872.2	23686.3	0.000899626	0.345659	-0.744546	-0.429584	DOWN	UNCHANGED	3	3	3	3
A0A1D6E5Y8	Phenylalanine ammonia-lyase	5.54	77462	1993.28	8	24.34	0	7300.51	5523.41	8767.95	4790.34	4706.85	6595.37	2655.64	3934.71	1912.44	5258.96	5517.07	2075.68	7197.29	5364.19	2834.27	4283.9	0.0170156	0.441758	-1.34448	-0.324434	DOWN	UNCHANGED	3	3	3	3
C0PL14	Phenylalanine ammonia-lyase	5.67	77884.7	1976.8	5	19.83	0	7563.6	6396.96	7093.68	-	-	-	3335.47	4268.1	2936.5	3964.96	3081.01	1609.15	7018.08	0	3513.36	2885.04	0.00252767	-	-0.998228	-	DOWN	Unique L80_N100	3	0	3	3
C0HJ40	Phenylalanine ammonia-lyase	5.83	77617.4	1937.91	5	13.85	0	5433	5172.36	5934.97	4385.18	5723.87	6584.17	3396.4	4114.91	3141.01	7572.67	5895.22	2237.27	5513.44	5564.41	3550.77	5235.05	0.00592479	0.855835	-0.63482	-0.0880232	DOWN	UNCHANGED	3	3	3	3
A0A1D6MY21	Glycosyltransferase	5.84	53590.3	1877.37	5	21.79	0	40112	42789.7	38499	26538	35636.3	44520.3	23509.7	25257	19275.3	32047.7	25698.7	21952.7	40466.9	35564.9	22680.7	26566.3	0.00121211	0.206153	-0.835279	-0.420855	DOWN	UNCHANGED	3	3	3	3
A0A1D6N4Y4	Rhodanese/Cell cycle control phosphatase superfamily protein	4.35	38119.9	1601.29	4	19.62	0	5716.55	7313.92	5542.62	-	-	-	2901.06	1551.11	2624.1	-	-	-	6191.03	0	2358.75	0	0.00536198	-	-1.39215	-	DOWN	-	3	0	3	0
A0A1D6EWJ3	Glycosyltransferase	5.8	47093.2	1511.3	8	34.66	0	36146.3	24045	32518.3	12403	17430.7	30030.3	23384.3	14206.7	13174	19991.3	14053	7489.33	30903.2	19954.7	16921.7	13844.6	0.0445096	0.391486	-0.868886	-0.527407	DOWN	UNCHANGED	3	3	3	3
B4G0E0	Acyl-coenzyme A oxidase 4 peroxisomal	9.02	47064.4	1489.45	6	31.41	0	18644.3	13922.3	14258.3	23934.7	26032	23122	12590.3	8226.33	8782.5	11944	19892.7	19159	15608.3	24362.9	9866.39	16998.6	0.0486315	0.0514974	-0.661722	-0.519273	DOWN	UNCHANGED	3	3	3	3
A0A1D6FLP5	ATP-dependent zinc metalloprotease FTSH 4 mitochondrial	9.22	75818.6	1428.55	3	8.77	0	74398.4	46129	60804	23620.4	37082.2	63335.4	27302.1	28983.9	29158.4	27432.9	18844.5	21920.6	60443.8	41346	28481.5	22732.7	0.0174612	0.193691	-1.08557	-0.86298	DOWN	UNCHANGED	3	3	3	3
B6TXM6	10-deacetylbaccatin III 10-O-acetyltransferase	4.85	45940.5	958.425	4	22.2	0	19773.3	24276	25706	18887.3	22169.7	20862.7	10792.7	18159	13527	20554	20973	19433.7	23251.8	20639.9	14159.6	20320.2	0.0313181	0.777791	-0.715565	-0.022519	DOWN	UNCHANGED	3	3	3	3
A0A1D6N6H1	Actin-7	5.01	41947.9	29468.3	26	75	0	16116.1	9722.71	15773.7	-	-	-	-	-	-	-	-	-	13870.8	0	0	0	-	-	-	-	Unique P2_N10	-	3	0	0	0
A0A1D6PDJ1	Heat shock 70 kDa protein 5	4.84	58953.3	17828.5	24	56.82	0	29443.6	26676.1	21942.2	-	-	-	-	-	-	-	-	-	26020.7	0	0	0	-	-	-	-	Unique P2_N10	-	3	0	0	0
A0A1D6LKN5	Phosphopyruvate hydratase	6.39	24207.1	16736.5	9	56.28	0	302333	298894	170922	287652	307275	335845	-	-	-	322010	312336	205325	257383	310257	0	279890	-	0.489207	-	-0.148604	Unique P2_N10	UNCHANGED	3	3	0	3
K7U0X6	Protein CHLORORESPIRATORY REDUCTION 6 chloroplastic	5.93	18679.6	11884	12	86.16	0	3257.96	2962.09	2517.36	5361.7	6236.18	5063.42	-	-	-	-	-	-	2912.47	5553.77	0	0	-	-	-	-	Unique P2_N10	Unique L80_N10	3	3	0	0
A0A1D6LYJ7	Chaperonin 60 subunit beta 2 chloroplastic	8.64	19100.8	11206.4	11	65.54	0	16246.5	14446.6	17993.9	-	-	-	-	-	-	-	-	-	16229	0	0	0	-	-	-	-	Unique P2_N10	-	3	0	0	0
A0A1D6KMJ5	Thioredoxin family protein	8.57	36743.4	8255.12	7	39.58	0	19937.3	29948.7	23692.3	92601.6	110964	155480	-	-	-	124023	161789	132306	24526.1	119682	0	139373	-	0.419512	-	0.219744	Unique P2_N10	UNCHANGED	3	3	0	3
B4FQY4	Ras-related protein RABD2c	5.33	22659.6	4679.07	9	57.14	0	23295.1	22371.1	21582.4	-	-	-	-	-	-	14137	13908.4	11595.1	22416.2	0	0	13213.5	-	-	-	-	Unique P2_N10	Unique L80_N100	3	0	0	3
A0A1D6K4M5	Granule-bound starch synthase 1 chloroplastic/amyloplastic	4.37	27259	4310.41	3	23.6	0	9753.7	6170.83	4542.03	-	-	-	-	-	-	-	-	-	6822.19	0	0	0	-	-	-	-	Unique P2_N10	-	3	0	0	0
A0A1D6H2R5	H(+)-exporting diphosphatase	4.71	44150.2	3991.09	9	32.13	0	11718	12812.5	12557.4	-	-	-	-	-	-	-	-	-	12362.6	0	0	0	-	-	-	-	Unique P2_N10	-	3	0	0	0
A0A1D6E0N5	Thylakoid lumenal 29 kDa protein chloroplastic	7.64	41495.9	3787.58	15	72.92	0	45057.5	24884.3	17111.2	34264.5	22471.7	23750.6	-	-	-	-	-	-	29017.7	26829	0	0	-	-	-	-	Unique P2_N10	Unique L80_N10	3	3	0	0
A0A1D6J820	Glyceraldehyde-3-phosphate dehydrogenase GAPA1 chloroplastic	5.8	44203.1	3670.59	7	24.57	0	947.557	1679.38	1005.94	-	-	-	-	-	-	309.509	533.055	278.249	1210.96	0	0	373.604	-	-	-	-	Unique P2_N10	Unique L80_N100	3	0	0	3
A0A1D6L1M5	Granule-bound starch synthase 1 chloroplastic/amyloplastic	4.99	37886.4	2887.9	2	10.59	0	1138.42	889.575	1021.18	-	-	-	-	-	-	-	-	-	1016.39	0	0	0	-	-	-	-	Unique P2_N10	-	3	0	0	0
A0A1D6H2M1	Proteasome subunit beta type	5.11	21843.9	2313.84	4	32.46	0	9590.03	8778.79	11305.1	7390.43	7388.84	10590.4	-	-	-	8913.64	15510.2	8444.04	9891.3	8456.56	0	10956	-	0.377139	-	0.373573	Unique P2_N10	UNCHANGED	3	3	0	3
K7VKH1	Tubulin alpha chain	4.94	50479.9	2145.09	11	49.78	0	2996.76	1685.69	2122.98	8792.52	6594.2	15041.5	-	-	-	8171.04	8449.86	4281.5	2268.47	10142.7	0	6967.47	-	0.329988	-	-0.541742	Unique P2_N10	UNCHANGED	3	3	0	3
A0A1D6FXP0	Elongation factor Ts, mitochondrial	4.69	26392.8	2134.58	5	38.4	0	3845.38	4205.6	3030.58	-	-	-	-	-	-	3401.76	3612.41	3325.48	3693.85	0	0	3446.55	-	-	-	-	Unique P2_N10	Unique L80_N100	3	0	0	3
B6SLE7	Legumin-like protein	5.51	38062.3	1978.57	10	52.92	0	9629.18	7861.71	6809.77	19780.7	27448.6	20177.5	-	-	-	19790.4	26449.4	22061.3	8100.22	22468.9	0	22767	-	0.929547	-	0.0190137	Unique P2_N10	UNCHANGED	3	3	0	3
A0A1D6EY41	Chlorophyll a-b binding protein, chloroplastic	4.77	13330	1919.68	2	22.76	0	7237.67	7549.79	12366.8	4498.87	3502.5	3623.64	-	-	-	6308.29	3903.93	5357.98	9051.41	3875	0	5190.07	-	0.16131	-	0.421555	Unique P2_N10	UNCHANGED	3	3	0	3
A0A1D6EDH5	IBB domain-containing protein	10.24	12869.7	1519.35	2	30.7	0	1453.85	1326.2	1206.46	2767.59	3445.8	2909.35	-	-	-	1207.38	1861.12	1173.62	1328.84	3040.91	0	1414.04	-	0.0059147	-	-1.10468	Unique P2_N10	DOWN	3	3	0	3
A0A1D6J864	Betaine aldehyde dehydrogenase 2 mitochondrial	5.41	31144.7	1500.76	4	27.08	0	1577.71	3474.34	2792.39	1668.64	6104.9	4859.65	-	-	-	3984.76	2306.7	4305.26	2614.81	4211.06	0	3532.24	-	0.665984	-	-0.253601	Unique P2_N10	UNCHANGED	3	3	0	3
A0A1D6J0S4	Monodehydroascorbate reductase 5 mitochondrial	9.01	31765.3	1266.22	14	70.03	0	1547.85	2233.96	3027.3	1113.21	2139.12	854.23	-	-	-	-	-	-	2269.7	1368.85	0	0	-	-	-	-	Unique P2_N10	Unique L80_N10	3	3	0	0
A0A1D6QTC0	Transcription regulator	5.37	68895.6	1201.74	5	14.58	0	3805.07	4189.93	4563.12	-	-	-	-	-	-	-	-	-	4186.04	0	0	0	-	-	-	-	Unique P2_N10	-	3	0	0	0
A0A1D6GEY4	Mitochondrial Rho GTPase	5.3	57001.7	550.958	4	10.14	0	32538.6	11217.8	36341.6	-	-	-	-	-	-	-	-	-	26699.3	0	0	0	-	-	-	-	Unique P2_N10	-	3	0	0	0
A0A1D6M439	Pyruvate, phosphate dikinase	5.42	84161.4	183266	76	91.99	0	449038	531570	511066	355753	341887	511407	530155	624260	405162	461447	531860	336949	497225	403015	519859	443419	0.756423	0.634913	0.0642211	0.137835	UNCHANGED	UNCHANGED	3	3	3	3
A0A096RZN2	Carbonic anhydrase	8.47	50161.5	171713	39	83.85	0	1.50352e+06	1.77708e+06	1.77849e+06	933210	1.27455e+06	1.65175e+06	1.51983e+06	1.58369e+06	1.18302e+06	1.4238e+06	1.33684e+06	853146	1.68636e+06	1.2865e+06	1.42885e+06	1.2046e+06	0.170441	0.779161	-0.239062	-0.0949057	UNCHANGED	UNCHANGED	3	3	3	3
A0A1D6M444	Pyruvate, phosphate dikinase	4.95	69206.9	166048	64	93.67	0	1.34268e+06	1.64113e+06	1.57728e+06	1.27262e+06	1.13322e+06	1.87847e+06	1.31106e+06	1.49068e+06	841506	1.49477e+06	1.77247e+06	1.06856e+06	1.52037e+06	1.42811e+06	1.21442e+06	1.44527e+06	0.225576	0.958104	-0.324155	0.0172308	UNCHANGED	UNCHANGED	3	3	3	3
P11155	Pyruvate, phosphate dikinase 1, chloroplastic	5.66	103587	146782	91	80.78	0	1.70005e+06	1.76678e+06	1.7328e+06	1.41522e+06	1.45153e+06	1.71532e+06	1.63231e+06	1.67772e+06	1.6396e+06	1.64044e+06	1.65312e+06	1.42272e+06	1.73321e+06	1.52736e+06	1.64988e+06	1.57209e+06	0.0250683	0.729387	-0.0710888	0.0416506	UNCHANGED	UNCHANGED	3	3	3	3
C0P441	Carbonic anhydrase	8.49	26878	146618	20	89.8	0	320336	318110	313322	248011	320525	381501	260118	328455	234796	331992	377609	249358	317256	316679	274456	319653	0.201719	0.95859	-0.209072	0.0134849	UNCHANGED	UNCHANGED	3	3	3	3
A0A1D6M7C2	Phosphoglycerate kinase	6.29	50010.6	133611	39	88.54	0	1.91794e+06	1.97367e+06	2.04194e+06	1.82678e+06	1869816	2.10672e+06	1.97262e+06	1923865	1.99333e+06	1.90507e+06	2.02306e+06	1835004	1.97785e+06	1934440	1.96327e+06	1.92104e+06	0.742226	0.902698	-0.0106721	-0.0100249	UNCHANGED	UNCHANGED	3	3	3	3
A0A1X7YHE3	H(+)-transporting two-sector ATPase	4.96	61553.6	130446	46	75.89	0	629946	705217	707363	473345	459469	478910	683301	695065	655836	665466	730367	614542	680842	470575	678067	670125	0.925781	0.00421407	-0.00589197	0.510006	UNCHANGED	UNCHANGED	3	3	3	3
Q43267	Phosphoenolpyruvate carboxylase	5.64	109911	127112	100	93.51	0	2.78722e+06	2830416	3.10699e+06	1.82246e+06	2147405	2517316	2.69074e+06	2.98876e+06	2.83007e+06	2376648	2.32325e+06	2.07823e+06	2.90821e+06	2.16239e+06	2.83652e+06	2.25937e+06	0.616146	0.683123	-0.036007	0.0632946	UNCHANGED	UNCHANGED	3	3	3	3
A0A1D6M445	Pyruvate orthophosphate dikinase1	4.91	38694.4	120879	34	92.84	0	295030	383202	369578	235543	215221	340773	408283	464286	280194	319695	367166	238715	349270	263846	384254	308525	0.59693	0.454804	0.137718	0.225695	UNCHANGED	UNCHANGED	3	3	3	3
A0A1D6M428	Pyruvate orthophosphate dikinase1	4.77	32638.6	115019	25	92.88	0	132027	171593	167138	73069.3	74638.6	105406	110166	137955	106794	95499.6	111357	85048.2	156919	84371.3	118305	97301.7	0.0725542	0.376604	-0.407507	0.205712	UNCHANGED	UNCHANGED	3	3	3	3
P00874	Ribulose bisphosphate carboxylase large chain	6.33	53328.4	114606	47	76.47	0	2.43287e+06	2.50487e+06	2.64288e+06	2.69717e+06	2.69891e+06	3.02742e+06	2.26096e+06	2.61527e+06	2.60139e+06	2.90126e+06	2.81358e+06	2.74004e+06	2.52687e+06	2.80783e+06	2.49254e+06	2.8183e+06	0.806509	0.934309	-0.0197379	0.00536639	UNCHANGED	UNCHANGED	3	3	3	3
Q41746	Chlorophyll a-b binding protein, chloroplastic	5.36	30284.6	96933.9	15	75.97	0	1.3984e+06	1.40971e+06	1.55076e+06	1.34491e+06	1.36845e+06	1.27622e+06	1.34823e+06	1.44977e+06	1.5462e+06	1.12854e+06	1.08584e+06	1.32426e+06	1.45296e+06	1.32986e+06	1.44806e+06	1.17955e+06	0.951309	0.127827	-0.00486595	-0.173042	UNCHANGED	UNCHANGED	3	3	3	3
B4FL55	Chlorophyll a-b binding protein, chloroplastic	5.16	30297.6	96656.6	17	83.04	0	620994	626016	688654	799400	813395	758570	726759	781491	833472	1.06289e+06	1.02268e+06	1.24723e+06	645221	790455	780574	1.11093e+06	0.0229982	0.0107406	0.274741	0.491018	UNCHANGED	UNCHANGED	3	3	3	3
B6SZT9	Chlorophyll a-b binding protein, chloroplastic	5.08	27965.8	96446.3	12	95.77	0	2269944	2.07306e+06	2.12628e+06	1787549	2.02847e+06	1.83686e+06	2.18493e+06	2.19927e+06	2.28701e+06	2172053	1.95339e+06	1867963	2.15643e+06	1.88429e+06	2.22374e+06	1.9978e+06	0.37129	0.385495	0.044341	0.0843879	UNCHANGED	UNCHANGED	3	3	3	3
B4FTJ0	Triosephosphate isomerase	6.13	32706.1	96415.6	23	92.11	0	1.09225e+06	1.10436e+06	1.18841e+06	913337	941327	1.06159e+06	1.11473e+06	1.10953e+06	1.10543e+06	1.06776e+06	1.05737e+06	919696	1.12834e+06	972085	1.1099e+06	1.01494e+06	0.5763	0.551029	-0.0237753	0.062245	UNCHANGED	UNCHANGED	3	3	3	3
B4FTI5	Fructose-bisphosphate aldolase	7.93	41921.8	93106.2	35	88.14	0	2.50614e+06	2.20069e+06	1.86457e+06	2.19414e+06	2.50976e+06	2.32884e+06	2.27163e+06	2.00335e+06	2.41401e+06	2.48491e+06	2.2326e+06	2.28176e+06	2.19047e+06	2.34425e+06	2.22966e+06	2.33309e+06	0.867826	0.930223	0.0255861	-0.00688144	UNCHANGED	UNCHANGED	3	3	3	3
A0A1D6FSN1	Phosphoglycerate kinase	4.21	18597.4	91874	11	68.51	0	207497	225579	236489	189461	185424	179079	237783	231278	266010	222025	239243	187288	223188	184655	245024	216185	0.183784	0.112935	0.134659	0.227439	UNCHANGED	UNCHANGED	3	3	3	3
A0A1D6ETY2	Triose phosphate isomerase2	7.13	31942.3	91270.7	21	91.61	0	90822.8	94934.6	102941	90808.7	101892	109543	92972.2	106051	101905	141651	136706	119828	96232.8	100748	100309	132728	0.480738	0.0201679	0.059853	0.397722	UNCHANGED	UNCHANGED	3	3	3	3
P26301	Enolase 1	5.02	48291.7	86890	34	91.48	0	619971	739065	612001	740430	705325	683104	693340	828746	640321	746644	834624	898506	657013	709620	720802	826591	0.410877	0.0678764	0.133683	0.220129	UNCHANGED	UNCHANGED	3	3	3	3
B4FUA1	Chlorophyll a-b binding protein, chloroplastic	5.1	28111.1	86576.9	14	83.77	0	1.69691e+06	1.7957e+06	1.71557e+06	1.52514e+06	1.49811e+06	1.51369e+06	1.56533e+06	1.61922e+06	1.34126e+06	1.61885e+06	1.38294e+06	1.5038e+06	1.73606e+06	1.51231e+06	1.50861e+06	1.50187e+06	0.0655128	0.886261	-0.2026	-0.0100006	UNCHANGED	UNCHANGED	3	3	3	3
A0A1D6LI44	Actin-7	5.01	42714.8	85784	32	85.19	0	350374	373059	546080	236833	266673	360735	273034	354716	254163	188826	298665	180317	423171	288080	293971	222603	0.134776	0.286998	-0.525567	-0.372	UNCHANGED	UNCHANGED	3	3	3	3
B4FRH8	Actin-7	5.15	41907.9	85055.7	29	86.21	0	325686	350848	506066	296184	332337	447460	364502	478642	331908	288142	444517	272254	394200	358660	391684	334971	0.973739	0.756785	-0.00923729	-0.0985831	UNCHANGED	UNCHANGED	3	3	3	3
Q06XS3	Lipoxygenase	6.1	102512	83437.3	74	85.97	0	816372	994676	733336	945145	1.11507e+06	983267	1.10919e+06	942255	1.03733e+06	1.34004e+06	1.35066e+06	1.4136e+06	848128	1.01449e+06	1.02959e+06	1.3681e+06	0.1169	0.00329545	0.27972	0.431411	UNCHANGED	UNCHANGED	3	3	3	3
C0HHR4	Actin-7	5.16	41939.9	83011.9	30	87.8	0	45929.9	48907.2	71589.2	49811.7	56005	75610.4	56562.7	73702.1	52770.1	66128.9	102354	62649.8	55475.5	60475.7	61011.7	77044.1	0.621055	0.328094	0.137235	0.349329	UNCHANGED	UNCHANGED	3	3	3	3
P00835	ATP synthase epsilon chain, chloroplastic	4.83	15274.6	82754.2	9	88.32	0	364315	229923	169752	406019	370772	252327	251782	325820	288243	390107	347146	260489	254663	343039	288615	332581	0.609484	0.870335	0.180556	-0.044669	UNCHANGED	UNCHANGED	3	3	3	3
A0A1D6QRG1	Lipoxygenase	5.61	92595.4	82578.1	73	90.89	0	65046.8	64363.2	50386.9	120782	150512	131434	82509.9	67678.1	61805.1	122578	125298	134848	59932.3	134242	70664.4	127575	0.240642	0.519749	0.237649	-0.0734981	UNCHANGED	UNCHANGED	3	3	3	3
A0A1D6GY43	Translationally controlled tumor1	4.39	20341	82353.5	14	61.67	0	68517.8	68897.9	51545.2	135253	99211.1	113738	74321.4	101455	81179.2	66634.4	83676.3	74394.3	62987	116067	85651.7	74901.7	0.0850841	0.023632	0.443428	-0.631893	UNCHANGED	DOWN	3	3	3	3
B4FAD9	UTP--glucose-1-phosphate uridylyltransferase	5.05	52349	82037.1	37	85.62	0	792289	723213	519720	489906	547965	479056	665405	734683	740271	596665	635638	615811	678407	505642	713453	616038	0.702172	0.0102806	0.0726673	0.284902	UNCHANGED	UNCHANGED	3	3	3	3
O24574	Ribulose bisphosphate carboxylase small chain	8.9	19376.1	79426	14	84.12	0	1.86442e+06	1777432	1841118	1.84272e+06	2.09366e+06	1.99812e+06	1.63146e+06	1961975	1942203	2.00653e+06	2.02674e+06	2057459	1.82766e+06	1978168	1.84521e+06	2.03024e+06	0.88108	0.523635	0.013792	0.0374873	UNCHANGED	UNCHANGED	3	3	3	3
B4G143	Chlorophyll a-b binding protein, chloroplastic	5.32	28217.2	77959.5	13	96.97	0	1.32556e+06	1.32876e+06	1.38021e+06	1.24464e+06	1.04948e+06	1.10796e+06	1.22244e+06	1.23973e+06	1.08911e+06	1.24654e+06	1.09695e+06	1.22785e+06	1.34485e+06	1.13403e+06	1.18376e+06	1.19045e+06	0.0337777	0.49131	-0.184061	0.0700507	UNCHANGED	UNCHANGED	3	3	3	3
Q7SIC9	Transketolase, chloroplastic	5.36	73392.7	77719.6	54	95.26	0	978899	858115	857125	915255	1.03725e+06	989623	900231	976782	734879	1.00694e+06	1.35088e+06	1.13858e+06	898047	980709	870630	1.16547e+06	0.755018	0.157182	-0.0447298	0.249012	UNCHANGED	UNCHANGED	3	3	3	3
P12329	Chlorophyll a-b binding protein 1, chloroplastic	4.96	27929.9	77167.1	13	96.18	0	2.03236e+06	2.13625e+06	2.01971e+06	1.97455e+06	1.82498e+06	1.95291e+06	1.868e+06	2.15613e+06	1.92016e+06	2.0921e+06	1.76437e+06	1.91952e+06	2.06277e+06	1.91748e+06	1.98143e+06	1.92533e+06	0.444638	0.944276	-0.0580424	0.00589426	UNCHANGED	UNCHANGED	3	3	3	3
P00827	ATP synthase subunit beta, chloroplastic	5.14	54098.1	76977.6	50	88.55	0	2.70294e+06	2.87716e+06	2.85319e+06	2.95238e+06	2.79424e+06	3.05336e+06	2.44691e+06	2.60613e+06	2.5083e+06	2.80003e+06	3.10044e+06	2.7013e+06	2.8111e+06	2.93333e+06	2.52045e+06	2.86726e+06	0.0153331	0.665375	-0.157455	-0.0328676	UNCHANGED	UNCHANGED	3	3	3	3
A0A1D6NVZ7	Transketolase	6.14	79493.7	75999.1	55	89.67	0	474463	415920	415440	277328	314293	299861	323053	350524	263716	144103	193326	162943	435274	297161	312431	166791	0.0189572	0.00189854	-0.478387	-0.833204	UNCHANGED	DOWN	3	3	3	3
B6SUC4	Chlorophyll a-b binding protein, chloroplastic	9.31	28984.4	73751.1	18	71.91	0	2481373	2.70552e+06	2963020	2.43305e+06	2.42512e+06	2731585	2.40252e+06	2.58246e+06	2663113	2.63714e+06	2461036	2.56266e+06	2.71664e+06	2.52992e+06	2.54936e+06	2.55361e+06	0.352265	0.844216	-0.0916838	0.0134486	UNCHANGED	UNCHANGED	3	3	3	3
K7TGE1	Beta-glucosidase2	6.81	64348.7	73568.9	40	79.57	0	674790	565582	349982	704651	814174	598728	474822	694534	554319	919328	816589	924267	530118	705851	574558	886728	0.718913	0.0644791	0.116139	0.329128	UNCHANGED	UNCHANGED	3	3	3	3
A0A1X7YHV0	Malic enzyme	5.92	66560.9	72401.7	47	87.06	0	1.70694e+06	1.69524e+06	2.11274e+06	1.89622e+06	2.19055e+06	2.2009e+06	2.05113e+06	1.61048e+06	1.85554e+06	1.74267e+06	2.03085e+06	1.68579e+06	1.83831e+06	2.09589e+06	1.83905e+06	1.81977e+06	0.997016	0.132028	0.000584872	-0.203803	UNCHANGED	UNCHANGED	3	3	3	3
Q6TM44	Germin-like protein	6.04	22115.5	70454.4	8	50.94	0	1915848	2.36205e+06	2.51143e+06	2.20987e+06	2.01232e+06	2.44014e+06	1.84579e+06	2.49499e+06	2397065	2.19061e+06	2196147	2.29596e+06	2.26311e+06	2220779	2.24595e+06	2.22757e+06	0.952338	0.96031	-0.0109844	0.00440566	UNCHANGED	UNCHANGED	3	3	3	3
P06671	Chlorophyll a-b binding protein, chloroplastic	5.12	28166.1	69906.8	14	84.15	0	1.15067e+06	1.14105e+06	957784	1.16005e+06	1.02126e+06	1.06139e+06	1.12826e+06	1.13049e+06	1.18443e+06	1.21553e+06	890820	925873	1.08317e+06	1.0809e+06	1.14773e+06	1.01074e+06	0.379343	0.561152	0.0835243	-0.0968217	UNCHANGED	UNCHANGED	3	3	3	3
P27497	Chlorophyll a-b binding protein M9, chloroplastic	4.95	28155.1	69322.7	11	83.77	0	-	-	-	-	-	-	-	-	-	10231.9	7439.9	7735.15	0	0	0	8468.98	-	-	-	-	-	Unique L80_N100	0	0	0	3
K7TXI5	Chlorophyll a-b binding protein, chloroplastic	9.02	26586.8	69152.5	12	57.26	0	1.46902e+06	1.51205e+06	1.64255e+06	1.43552e+06	1.38335e+06	1.44347e+06	1.51187e+06	1.36009e+06	1.11965e+06	1.46668e+06	1.15077e+06	1.32905e+06	1.54121e+06	1.42078e+06	1.33054e+06	1.3155e+06	0.168621	0.322569	-0.212051	-0.111073	UNCHANGED	UNCHANGED	3	3	3	3
A0A1D6QRG2	Lipoxygenase10	5.18	61111.8	66193.8	46	92.15	0	51450.3	57233.8	43426.6	19854.3	31063.8	20275.3	46800.1	38725.9	29716.8	26724.3	28661.2	30292.8	50703.6	23731.1	38414.3	28559.4	0.125212	0.273877	-0.400445	0.267186	UNCHANGED	UNCHANGED	3	3	3	3
B6T3B2	Oxygen evolving complex 33kDa subunit	5.37	34804.3	65654.8	23	92.4	0	1.61473e+06	1.78306e+06	1.93511e+06	2.48943e+06	2033386	1.99438e+06	1739223	2139208	1.62261e+06	1.88627e+06	2053338	2503150	1.77763e+06	2.1724e+06	1.83368e+06	2.14759e+06	0.773174	0.923673	0.0447861	-0.0165727	UNCHANGED	UNCHANGED	3	3	3	3
P16243	NADP-dependent malic enzyme, chloroplastic	6.05	70337.2	65625.3	48	82.08	0	475441	427186	471957	458690	402861	429070	622743	409908	435465	421692	437652	491227	458195	430207	489372	450190	0.674222	0.492769	0.0949711	0.0655041	UNCHANGED	UNCHANGED	3	3	3	3
B4F9N4	Plastoquinol--plastocyanin reductase	8.41	24339.7	65271.3	12	70.8	0	864201	600809	550054	1.24431e+06	1.0409e+06	813037	739130	1.16707e+06	945279	709085	1.12449e+06	1.06478e+06	671688	1.03275e+06	950494	966118	0.151038	0.729739	0.500885	-0.0962208	UNCHANGED	UNCHANGED	3	3	3	3
A0A1D6FQF0	Pyruvate, phosphate dikinase	5.49	92966	65152.8	59	76.17	0	208164	243687	231434	134624	162891	182799	187181	325049	190472	186856	214329	164612	227761	160105	234234	188599	0.896234	0.228353	0.0404284	0.236307	UNCHANGED	UNCHANGED	3	3	3	3
B6T4R3	UTP--glucose-1-phosphate uridylyltransferase	5.2	52258.9	65105.3	35	86.05	0	39357.7	36008.1	27304.1	29413.8	30167.1	28640.9	37672.1	39449.4	41411.8	34518.3	34584.2	39648.3	34223.3	29407.3	39511.1	36250.3	0.231433	0.0175646	0.207279	0.301818	UNCHANGED	UNCHANGED	3	3	3	3
A0A1D6EBC0	Histone H3.2	11.08	11992	63784.7	5	54.37	0	144083	423831	332476	261232	319362	272302	284032	237275	297593	325471	202626	310843	300130	284299	272967	279647	0.76359	0.918384	-0.136862	-0.0238022	UNCHANGED	UNCHANGED	3	3	3	3
P08735	Glyceraldehyde-3-phosphate dehydrogenase 1, cytosolic	6.51	36636.8	63511	27	84.57	0	1.44438e+06	1.41836e+06	1.29623e+06	951710	972241	989848	944360	1.27125e+06	1.43768e+06	945908	1.09814e+06	969297	1.38632e+06	971267	1.21776e+06	1.00445e+06	0.329423	0.532217	-0.187029	0.0484654	UNCHANGED	UNCHANGED	3	3	3	3
B4FSD8	Plastoquinol--plastocyanin reductase	8.01	24391.7	63443.1	11	66.96	0	324728	225757	206686	383752	321020	250745	233173	368177	298207	267161	423674	401176	252390	318506	299852	364004	0.424809	0.504708	0.248595	0.192635	UNCHANGED	UNCHANGED	3	3	3	3
A0A1D6GU53	Oxygen-evolving enhancer protein 1-1 chloroplastic	7.8	39361.3	63075.7	25	90.08	0	1098631	1.14365e+06	1.15724e+06	1.50232e+06	1.23306e+06	1260902	940514	1.28449e+06	1.13239e+06	1.19686e+06	1277838	1.36685e+06	1.13317e+06	1332094	1.11913e+06	1.28051e+06	0.896221	0.628463	-0.0179905	-0.0569731	UNCHANGED	UNCHANGED	3	3	3	3
B4FQW6	Glyceraldehyde-3-phosphate dehydrogenase	6.44	32096.6	63028.9	22	80.34	0	1.28642e+06	1.38522e+06	1.13236e+06	1.02778e+06	1.39964e+06	1.28208e+06	1.02347e+06	1.22527e+06	1.51728e+06	1.33736e+06	1.6346e+06	1.56029e+06	1.268e+06	1.2365e+06	1.25534e+06	1.51075e+06	0.941139	0.124612	-0.0144779	0.289008	UNCHANGED	UNCHANGED	3	3	3	3
P05348	Ribulose bisphosphate carboxylase small subunit, chloroplastic	9.1	19436.2	62624.3	15	90	0	1.66602e+06	1363252	1364459	1.82357e+06	1.88574e+06	1.72558e+06	1.51164e+06	1.6686e+06	1585460	1.84273e+06	1.99605e+06	1.76104e+06	1.46458e+06	1.81163e+06	1.58857e+06	1.8666e+06	0.324458	0.544785	0.117242	0.0431269	UNCHANGED	UNCHANGED	3	3	3	3
Q9ZT00	Ribulose bisphosphate carboxylase/oxygenase activase, chloroplastic	6.29	48109.7	62162.5	37	81.06	0	1.70216e+06	1.33822e+06	1.18795e+06	1.62892e+06	1.6944e+06	1.63013e+06	1.38005e+06	1.50593e+06	1.3385e+06	1.65467e+06	1.76449e+06	1.57594e+06	1.40944e+06	1.65115e+06	1.40816e+06	1.66503e+06	0.994028	0.824946	-0.00131073	0.0120792	UNCHANGED	UNCHANGED	3	3	3	3
P0C1M0	ATP synthase subunit gamma, chloroplastic	8.25	40132	61997.3	28	85.79	0	889960	912136	642012	762504	821372	797205	837847	765325	926227	906263	831386	797607	814703	793694	843133	845085	0.786762	0.230501	0.0494868	0.0905149	UNCHANGED	UNCHANGED	3	3	3	3
A0A1D6E965	Glyceraldehyde-3-phosphate dehydrogenase	7.17	43199	61652.9	26	87.34	0	2141553	2267518	2.03627e+06	2.10647e+06	2252338	2.36873e+06	2146231	2304834	1.96075e+06	2.35214e+06	2.34471e+06	2165010	2.14845e+06	2.24251e+06	2.13727e+06	2.28729e+06	0.930171	0.66979	-0.00752366	0.0285221	UNCHANGED	UNCHANGED	3	3	3	3
P15719	Malate dehydrogenase [NADP], chloroplastic	5.68	47429.9	59105.4	35	89.12	0	1.03496e+06	1.19493e+06	1.20472e+06	980615	960733	1.09507e+06	1.0185e+06	1.34484e+06	959420	1.09644e+06	1080182	975148	1.14487e+06	1.01214e+06	1107586	1.05059e+06	0.791415	0.533842	-0.0477652	0.0537884	UNCHANGED	UNCHANGED	3	3	3	3
B1P759	Ferredoxin	4.39	15932.7	58266.2	3	62.67	0	411592	466981	569814	696099	670985	783394	519551	566781	470839	714571	739367	646132	482796	716826	519057	700023	0.538674	0.722086	0.104481	-0.0342201	UNCHANGED	UNCHANGED	3	3	3	3
A0A1D6ES79	MLO-like protein	7.29	49258.7	58199.5	7	21.68	0	325739	391219	390032	359459	357517	404773	297052	412560	366710	368589	376215	323613	368997	373916	358774	356139	0.810632	0.474263	-0.040532	-0.070273	UNCHANGED	UNCHANGED	3	3	3	3
B4FR47	Fructose-bisphosphate aldolase	6.17	42657.5	58050.4	28	86.04	0	890514	845719	708830	789878	814241	822246	848020	817281	862522	1.01855e+06	1.02648e+06	1.01471e+06	815021	808788	842608	1.01991e+06	0.649522	3.38582e-05	0.0480241	0.334613	UNCHANGED	UNCHANGED	3	3	3	3
P05641	Photosystem II CP47 reaction center protein	6.06	56277.2	57859.6	26	66.54	0	2.28807e+06	2.33007e+06	2.18834e+06	2.23762e+06	2.5248e+06	2.1364e+06	2.54323e+06	2.20729e+06	1.71735e+06	2382697	2.08955e+06	2323867	2.26883e+06	2.29961e+06	2.15596e+06	2.26537e+06	0.667021	0.82703	-0.0736167	-0.0216407	UNCHANGED	UNCHANGED	3	3	3	3
P46617	Cytochrome f	9.35	35625.3	57748.8	25	80	0	1367560	1.39308e+06	938292	1350281	1.04439e+06	1.35477e+06	1.15894e+06	1.12098e+06	1.34066e+06	1281032	1.2367e+06	1364613	1.23298e+06	1.24981e+06	1.20686e+06	1.29412e+06	0.880007	0.706108	-0.0308856	0.050253	UNCHANGED	UNCHANGED	3	3	3	3
B6T2Y9	Chlorophyll a-b binding protein, chloroplastic	5.32	28116.1	57542.4	12	74.24	0	736004	705034	605203	251640	216119	224631	726552	802506	626054	302477	235443	273420	682080	230797	718371	270447	0.604075	0.148162	0.0747868	0.228719	UNCHANGED	UNCHANGED	3	3	3	3
B6SQX6	ATP synthase B chain	9.38	10127.5	56485.7	7	86.21	0	674236	657142	430239	538882	569495	562521	560962	582264	626418	566875	437962	423974	587206	556966	589882	476271	0.975218	0.157106	0.00655958	-0.225808	UNCHANGED	UNCHANGED	3	3	3	3
P27787	Ferredoxin-1, chloroplastic	4.43	16065.8	55878.7	3	62.67	0	304144	311812	434199	-	-	-	243154	469174	192891	5300.89	5580.88	8414.98	350052	0	301739	6432.25	0.637275	-	-0.214265	-	UNCHANGED	Unique L80_N100	3	0	3	3
P49076	ADP-ribosylation factor	6.37	20717.8	55785.5	12	81.77	0	106306	89600.5	138541	76690.6	96133.5	109729	90208.1	81358.4	52805.7	86209.2	80847	74971.5	111483	94184.3	74790.7	80675.9	0.114967	0.252896	-0.57589	-0.223349	UNCHANGED	UNCHANGED	3	3	3	3
B7ZZ42	Heat shock 70 kDa protein 3	4.91	71561.9	54833.2	41	81.97	0	432894	437227	548887	248299	234095	355472	326007	429878	321285	269240	339209	208199	473002	279289	359056	272216	0.0932611	0.901853	-0.397637	-0.0370061	UNCHANGED	UNCHANGED	3	3	3	3
A0A1D6PD08	L-ascorbate peroxidase	5.75	30865.9	54684.2	20	81.79	0	178046	116171	69060.4	189812	198210	127656	81626.4	134751	117082	163941	205697	224590	121092	171893	111153	198076	0.791735	0.411254	-0.123561	0.204545	UNCHANGED	UNCHANGED	3	3	3	3
P05022	ATP synthase subunit alpha, chloroplastic	5.76	55764	53969.5	44	70.41	0	1.91573e+06	1.94727e+06	1.96273e+06	1.88911e+06	1.88965e+06	1.61422e+06	2.029e+06	1.8873e+06	1.50086e+06	2.00682e+06	2.02527e+06	2.09032e+06	1.94191e+06	1.79766e+06	1.80572e+06	2.0408e+06	0.438462	0.0629518	-0.104902	0.183017	UNCHANGED	UNCHANGED	3	3	3	3
B4FRC8	FAD/NAD(P)-binding oxidoreductase	7.04	31720.3	53830.9	18	78.91	0	513332	832132	634031	874331	730422	558123	899585	1.12065e+06	647110	743341	956189	1018207	659832	720959	889115	905913	0.23789	0.208957	0.430272	0.329455	UNCHANGED	UNCHANGED	3	3	3	3
C0PHR4	Adenosylhomocysteinase	5.52	53918.7	53805.9	32	87.01	0	305549	307621	413054	227665	271472	374489	392780	577526	308510	328760	360040	222904	342075	291209	426272	303901	0.388016	0.843134	0.317462	0.0615497	UNCHANGED	UNCHANGED	3	3	3	3
K7VQ65	Putative translation elongation factor family protein	5.94	94933.2	53279.8	49	81.61	0	459088	464681	518666	376979	410799	492960	460091	576463	392608	441911	450488	392763	480812	426913	476387	428387	0.941813	0.971547	-0.0133372	0.00497357	UNCHANGED	UNCHANGED	3	3	3	3
A0A096RAV0	PSI-F	9.81	24673.4	52859.1	13	64.22	0	1497727	1.95906e+06	1623839	2015679	1595986	1.77903e+06	1.47654e+06	1.96225e+06	1651408	1647372	1.35952e+06	1853156	1.69354e+06	1.7969e+06	1.69673e+06	1.62002e+06	0.987904	0.399489	0.00271513	-0.1495	UNCHANGED	UNCHANGED	3	3	3	3
A0A1X8LRQ5	Uncharacterized protein	8.7	53754.1	52710	20	50.64	0	72064.2	90689.5	85186.1	65658.5	63497.6	74071.8	86068.6	103269	92308.3	64842.4	76183.2	64746.4	82646.6	67742.6	93882.1	68590.7	0.206982	0.873083	0.183894	0.017949	UNCHANGED	UNCHANGED	3	3	3	3
C0P6Z6	ATP synthase subunit delta chloroplastic	4.53	26720.1	52084.3	13	92.8	0	383443	386459	428876	330791	435160	460623	567041	412078	398104	437026	552216	429490	399592	408858	459074	472911	0.348684	0.317765	0.200198	0.209967	UNCHANGED	UNCHANGED	3	3	3	3
P12863	Triosephosphate isomerase, cytosolic	5.38	27253	51740.8	18	88.93	0	438099	461214	389239	373516	438978	424657	416470	401025	391088	395393	481484	390028	429517	412383	402861	422302	0.301041	0.794781	-0.0924338	0.0342885	UNCHANGED	UNCHANGED	3	3	3	3
A0A1D6EL68	ADP-ribosylation factor A1F	7.45	19651.6	51638.8	13	84.3	0	245264	251015	339944	199936	258431	308448	224753	218299	178562	223460	197442	156479	278741	255605	207204	192460	0.102313	0.162409	-0.427872	-0.409354	UNCHANGED	UNCHANGED	3	3	3	3
B4F8L7	Glyceraldehyde-3-phosphate dehydrogenase	5.93	47693	50770.7	30	84.63	0	1850078	2.0998e+06	2.23872e+06	1.55482e+06	1.66809e+06	2.05918e+06	1.89327e+06	2.11544e+06	1994232	1915268	2.03245e+06	1.66868e+06	2.06286e+06	1.7607e+06	2.00098e+06	1872133	0.660282	0.582622	-0.0439418	0.0885365	UNCHANGED	UNCHANGED	3	3	3	3
A0A1D6HKL3	ATP synthase chloroplast subunit1	4.79	26586.1	50524.9	11	75.81	0	664161	683440	645200	606676	622682	714044	843206	532760	587270	589127	683275	563539	664267	647801	654412	611980	0.923442	0.508803	-0.0215639	-0.0820648	UNCHANGED	UNCHANGED	3	3	3	3
A0A1D6KDY5	L-ascorbate peroxidase	7.92	31860.4	50353.1	14	66.55	0	84550.4	57648	42198.7	47426.4	49524.8	33258.5	51217.7	84038.8	71568.3	39909.7	50074.8	54674.2	61465.7	43403.3	68941.6	48219.6	0.657602	0.513012	0.165593	0.151815	UNCHANGED	UNCHANGED	3	3	3	3
B4FXB0	Chlorophyll a-b binding protein, chloroplastic	9.02	27110.3	49319.9	13	62.06	0	252330	262277	340207	435856	397980	407403	337711	314256	265236	457440	243112	357508	284938	413746	305734	352687	0.584772	0.387032	0.101632	-0.230359	UNCHANGED	UNCHANGED	3	3	3	3
A0A1X7YHF8	Multifunctional fusion protein	5.93	266349	48545.5	93	53.81	0	999268	1.04346e+06	961238	1003936	1.11103e+06	1.145e+06	989017	881155	1.05598e+06	1.1097e+06	1.08796e+06	1.01211e+06	1.00132e+06	1.08665e+06	975386	1.06992e+06	0.668381	0.762834	-0.0378638	-0.0223838	UNCHANGED	UNCHANGED	3	3	3	3
A0A1D6EHT4	Actin-7	5.24	37255.6	48477.4	22	82.83	0	94769.5	106257	137515	88434.6	99731.7	123464	81610.4	98745.1	81442.3	88925.6	127463	84187.9	112847	103877	87265.9	100192	0.141738	0.84045	-0.370879	-0.0521054	UNCHANGED	UNCHANGED	3	3	3	3
A0A1D6E8G3	Actin-7	5.21	29535.5	48463.1	11	53.99	0	65451.7	53990.5	65843	39069.7	54003.4	65147.5	36684.1	46595.8	39597.8	51741.5	74716.9	40437.2	61761.7	52740.2	40959.2	55631.9	0.0129751	0.829747	-0.592524	0.0770095	UNCHANGED	UNCHANGED	3	3	3	3
B6TR16	PSI-K	10.94	13766.9	48345.5	8	80.6	0	1615642	1.76476e+06	1.7312e+06	1.8519e+06	1797999	1.92041e+06	1661006	1.78464e+06	1.54246e+06	1.63316e+06	1.74322e+06	1.90876e+06	1703868	1856769	1.6627e+06	1.76171e+06	0.646846	0.338783	-0.0352823	-0.0758159	UNCHANGED	UNCHANGED	3	3	3	3
A0A1D6ESK0	L-ascorbate peroxidase	8.28	64293.5	48237.8	15	41.26	0	306200	299398	264754	207785	200431	206757	217404	337837	211970	236144	264455	264190	290117	204991	255737	254929	0.469127	0.00667961	-0.181976	0.314536	UNCHANGED	UNCHANGED	3	3	3	3
A0A1D6F9C2	Oxygen-evolving enhancer protein 2-1 chloroplastic	9.18	27427.8	47769.7	13	70.16	0	1.79179e+06	1.61934e+06	1660914	1865044	1.65802e+06	1817602	1.53486e+06	1.91804e+06	1.33015e+06	1314980	1.24873e+06	1.87566e+06	1.69068e+06	1.78022e+06	1.59435e+06	1.47979e+06	0.620811	0.223013	-0.0846381	-0.266664	UNCHANGED	UNCHANGED	3	3	3	3
A0A1D6HTG4	Ribose-5-phosphate isomerase	8.05	44300.9	47010.2	19	56.54	0	669988	623603	638324	682662	835291	803674	805129	628280	543860	829872	816820	916708	643972	773876	659090	854467	0.856099	0.22412	0.0334775	0.142923	UNCHANGED	UNCHANGED	3	3	3	3
O80429	Ferredoxin-2, chloroplastic	4.27	15371.3	46137.6	4	73.57	0	226670	236166	234208	234074	199803	237800	147099	256640	115934	227493	249145	199773	232348	223892	173224	225470	0.238988	0.936859	-0.423645	0.0101339	UNCHANGED	UNCHANGED	3	3	3	3
A0A1D6MBH1	L-ascorbate peroxidase	5.19	33817.3	45516.4	8	25.08	0	-	-	-	-	-	-	-	-	-	-	-	-	0	0	0	0	-	-	-	-	-	-	0	0	0	0
A0A096QRW1	Chlorophyll a-b binding protein, chloroplastic	4.93	28847	45439.9	11	88.48	0	1.2361e+06	1.21778e+06	1.52473e+06	1.21647e+06	1.37661e+06	1.29363e+06	1.56486e+06	1232824	914066	1.33205e+06	1.29179e+06	1.2764e+06	1.3262e+06	1.29557e+06	1.23725e+06	1.30008e+06	0.697081	0.931256	-0.100165	0.00501393	UNCHANGED	UNCHANGED	3	3	3	3
P11601	Photosystem I iron-sulfur center	6.82	9421.6	45263.5	5	65.43	0	307138	265180	227725	575199	436982	297968	353507	308576	386814	492586	483322	676516	266681	436716	349632	550808	0.0618315	0.325124	0.390721	0.334852	UNCHANGED	UNCHANGED	3	3	3	3
B4FM07	Thioredoxin-dependent peroxiredoxin	5.71	28335.3	45023.3	20	79.23	0	896240	928378	857086	800846	821076	779850	979555	862490	939515	732291	689532	704478	893901	800590	927186	708767	0.452773	0.00603115	0.0527442	-0.175753	UNCHANGED	UNCHANGED	3	3	3	3
A0A1D6FQE9	Pyruvate orthophosphate dikinase2	5.29	56200.6	44871.8	34	79.88	0	107307	129702	128496	134995	147219	154869	96615.5	121390	110765	170394	206089	166312	121835	145694	109590	180932	0.29686	0.0642713	-0.152812	0.312502	UNCHANGED	UNCHANGED	3	3	3	3
P49106	14-3-3-like protein GF14-6	4.56	29776.6	44834.8	23	82.76	0	323966	262990	82199.4	348576	371246	308285	122536	420589	419259	373652	373714	296465	223052	342702	320795	347944	0.470853	0.876485	0.524271	0.0218983	UNCHANGED	UNCHANGED	3	3	3	3
C4J9M7	Thioredoxin-dependent peroxiredoxin	5.71	28500.5	44618	20	79.23	0	388910	432274	389946	508823	498511	495990	376529	356899	366152	513836	477850	470855	403710	501108	366527	487514	0.0728139	0.382894	-0.139402	-0.0396783	UNCHANGED	UNCHANGED	3	3	3	3
A0A1D6F6I7	14-3-3-like protein	4.64	27615.9	44354.8	20	80.16	0	117769	88422.1	44791.5	41464.3	53162.7	43678.2	55341.9	105980	117764	89885	98265.8	80220.9	83661	46101.7	93028.7	89457.2	0.759424	0.00237649	0.153121	0.956378	UNCHANGED	UP	3	3	3	3
B4FVB1	Actin-7	5.08	41955	44200.6	25	79.05	0	170911	146480	222733	110865	139775	188633	119908	162663	122035	146277	204962	114442	180041	146424	134869	155227	0.162681	0.813286	-0.416774	0.0842248	UNCHANGED	UNCHANGED	3	3	3	3
B4FV94	Chlorophyll a-b binding protein, chloroplastic	6.71	27014.7	43804.2	13	74.49	0	679963	626428	588481	494824	499123	599303	625398	597369	604045	522770	470392	462637	631624	531083	608937	485267	0.461016	0.305332	-0.0527719	-0.13016	UNCHANGED	UNCHANGED	3	3	3	3
B4FZU8	Malate dehydrogenase	8.23	35513.8	43404.6	18	72.35	0	498490	468789	419610	406009	414248	412079	431551	461130	517109	367507	441784	427875	462297	410778	469930	412388	0.833531	0.947395	0.0236273	0.00564325	UNCHANGED	UNCHANGED	3	3	3	3
P05642	Cytochrome b6	9.03	24310.7	43325.8	5	38.14	0	954646	1022537	920904	873165	1168226	964699	1033595	1072993	978581	1002119	1.01822e+06	1.22292e+06	966029	1002030	1.02839e+06	1.08108e+06	0.198729	0.52095	0.0902488	0.109554	UNCHANGED	UNCHANGED	3	3	3	3
K7U5A5	14-3-3-like protein	4.6	29657.1	43182.5	21	83.58	0	187639	140437	76065.3	149532	191897	158109	103191	196651	218516	163141	178352	145601	134714	166513	172786	162365	0.471384	0.808525	0.359085	-0.0363923	UNCHANGED	UNCHANGED	3	3	3	3
A0A1D6HNF7	Aspartate transaminase	5.84	45688.3	42433.3	33	92.7	0	1092558	1.13738e+06	1021983	853767	766046	880936	772390	1198002	1.06433e+06	826754	1.01336e+06	751334	1.08397e+06	833583	1.01157e+06	863815	0.607468	0.740755	-0.0997279	0.0513974	UNCHANGED	UNCHANGED	3	3	3	3
K7TWD9	Chlorophyll a-b binding protein, chloroplastic	6.34	26720.4	42395.2	13	79.1	0	371780	348686	312865	322856	325661	415681	373351	337283	341053	378003	325349	319985	344444	354733	350562	341112	0.78133	0.721953	0.0254034	-0.0564862	UNCHANGED	UNCHANGED	3	3	3	3
B6U284	14-3-3-like protein	4.59	28978.6	42134.4	18	82.42	0	83819.4	66594.2	24401.6	86509.5	93251.1	78513	26366.5	85589.4	76541.4	86943.4	89065	74242	58271.7	86091.2	62832.4	83416.8	0.866802	0.692582	0.108714	-0.0455273	UNCHANGED	UNCHANGED	3	3	3	3
Q9SLP5	Ferredoxin--NADP reductase, chloroplastic	7.64	41206.1	41921.9	41	91.3	0	768551	899229	950908	921459	924766	983763	806287	894940	807886	860211	758050	952175	872896	943329	836371	856812	0.585487	0.220276	-0.0616671	-0.138783	UNCHANGED	UNCHANGED	3	3	3	3
P19023	ATP synthase subunit beta, mitochondrial	5.97	59217.5	41807.1	34	85.17	0	448085	401034	562582	303879	363334	389191	449334	388928	377085	391627	586645	331468	470567	352134	405116	436580	0.283899	0.356296	-0.216066	0.310121	UNCHANGED	UNCHANGED	3	3	3	3
A0A1D6L6A9	Malate dehydrogenase	7.66	37805.5	41790.7	24	89.94	0	500752	528339	579622	606751	633667	651943	590273	471758	447906	539375	583722	533961	536238	630787	503312	552353	0.54403	0.0187145	-0.091418	-0.191563	UNCHANGED	UNCHANGED	3	3	3	3
B4G0K4	Phosphoglycerate kinase	5.52	42496.3	41164.5	24	79.85	0	792390	720960	924357	621922	755984	863905	715301	818946	833727	764092	943212	649733	812569	747270	789325	785679	0.757399	0.745494	-0.0418711	0.0723095	UNCHANGED	UNCHANGED	3	3	3	3
A0A1D6JY65	Heat shock cognate 70 kDa protein 2	4.85	65383.6	40579.6	35	78.56	0	174637	205805	205371	120876	148802	158568	143802	187891	130435	147792	177609	144860	195271	142748	154043	156754	0.110733	0.414431	-0.342148	0.135023	UNCHANGED	UNCHANGED	3	3	3	3
B4FAW3	Photosystem I reaction center subunit II	10.12	21633.8	40575.3	18	76.38	0	498439	541474	427002	694949	802459	464505	482824	578327	508775	889832	932023	914775	488972	653971	523309	912210	0.477837	0.0619026	0.097911	0.48014	UNCHANGED	UNCHANGED	3	3	3	3
O24561	Chlorophyll a-b binding protein, chloroplastic	5.17	31441.7	40215.7	17	81.79	0	1.88961e+06	1.87943e+06	2.0038e+06	1.83735e+06	1.99798e+06	2.02235e+06	1.8448e+06	1.77316e+06	1.82821e+06	2.09999e+06	1.80061e+06	1.9483e+06	1.92428e+06	1.95256e+06	1.81539e+06	1.94964e+06	0.0743524	0.978932	-0.0840387	-0.00216267	UNCHANGED	UNCHANGED	3	3	3	3
A0A1D6KGM2	5-methyltetrahydropteroyltriglutamate--homocysteine S-methyltransferase	5.41	82330.9	40076.6	40	70.3	0	236753	253969	210424	340141	297283	336343	308197	348277	287391	373724	392816	376786	233715	324589	314622	381109	0.0209356	0.0193069	0.428864	0.231588	UNCHANGED	UNCHANGED	3	3	3	3
B4FQ59	Phosphoribulokinase	5.78	45149.1	39703.9	29	87.9	0	1.16296e+06	1.0849e+06	787520	1.14477e+06	1.45847e+06	1.28105e+06	988552	1.21182e+06	860708	1.11205e+06	1.28636e+06	1.38372e+06	1.01179e+06	1.29476e+06	1.02036e+06	1.26071e+06	0.958208	0.791814	0.0121645	-0.0384483	UNCHANGED	UNCHANGED	3	3	3	3
Q08062	Malate dehydrogenase, cytoplasmic	5.68	35932.1	39428.7	23	92.17	0	769907	770374	838356	842854	905359	842357	820251	797883	581497	883026	923544	864307	792879	863523	733210	890292	0.494432	0.381733	-0.112873	0.0440436	UNCHANGED	UNCHANGED	3	3	3	3
P24993	Photosystem II reaction center protein H	9.38	7787.11	39406.7	3	42.47	0	466359	568312	623549	516440	506618	586488	519356	541285	595807	603255	347033	574985	552740	536515	552149	508424	0.991374	0.757394	-0.00154222	-0.077586	UNCHANGED	UNCHANGED	3	3	3	3
Q8W2B7	DIMBOA UDP-glucosyltransferase BX8	5.33	49926.7	38968.5	21	69.28	0	255766	231099	199644	159685	279703	211992	240833	222602	230919	255100	298494	260995	228836	217127	231451	271530	0.885695	0.218497	0.016392	0.32257	UNCHANGED	UNCHANGED	3	3	3	3
A0A1D6G8N5	Heat shock 70 kDa protein	4.86	68267.3	38887	37	82.61	0	100667	98225.4	100223	165892	196322	220698	124392	147527	154046	190319	174720	183417	99705.1	194304	141988	182819	0.00942499	0.524293	0.510032	-0.0879037	UNCHANGED	UNCHANGED	3	3	3	3
K7VN08	ATP synthase B chain	5.29	22772.4	38537.6	12	52.78	0	610580	726789	470624	771207	729469	759990	803166	793194	649630	839857	653919	723492	602665	753555	748664	739089	0.176756	0.807751	0.312962	-0.0279649	UNCHANGED	UNCHANGED	3	3	3	3
B6SSN3	Chlorophyll a-b binding protein, chloroplastic	6.23	26537.3	37760.3	8	51.84	0	928986	830338	743115	794740	821344	929076	751806	831254	688360	836084	689178	773603	834146	848386	757140	766288	0.319225	0.237442	-0.13974	-0.146834	UNCHANGED	UNCHANGED	3	3	3	3
C0P530	Chaperonin 60 subunit beta 2 chloroplastic	5.23	62007	37544.2	45	85.84	0	127557	123570	160094	232106	231621	246782	136324	171406	141217	253894	303619	224096	137074	236836	149649	260536	0.474348	0.374311	0.12663	0.137594	UNCHANGED	UNCHANGED	3	3	3	3
K7TXW7	Thioredoxin M-type, chloroplastic	8.3	19097	37265.3	9	60.92	0	290170	298745	276308	287212	249138	224028	414597	392360	449376	235873	283340	274894	288408	253459	418777	264702	0.00186201	0.656998	0.538074	0.0626155	UNCHANGED	UNCHANGED	3	3	3	3
Q41864	Thioredoxin M-type, chloroplastic	8.4	18472.3	36953.2	9	61.08	0	262660	298929	276479	466419	404587	363811	231465	219051	250882	391640	470454	456430	279356	411606	233799	439508	0.0316219	0.50829	-0.256834	0.0946258	UNCHANGED	UNCHANGED	3	3	3	3
B4G1P1	Glutamine synthetase	5.18	39580.4	36649.2	16	62.92	0	227214	254240	268700	239183	249735	306060	168022	158764	175570	158635	192916	195806	250051	264993	167452	182453	0.00322801	0.0261287	-0.578477	-0.53843	UNCHANGED	UNCHANGED	3	3	3	3
A0A1D6FKV9	Malate dehydrogenase	8.1	38866.7	36536.1	15	61.68	0	272712	235426	212978	250506	246311	207760	220089	250913	272769	236720	283861	283051	240372	234859	247924	267877	0.760837	0.185643	0.0446279	0.189778	UNCHANGED	UNCHANGED	3	3	3	3
P38562	Glutamine synthetase root isozyme 4	5.06	39266.1	36226.9	21	70.7	0	109437	186637	130633	66539.4	72365.6	88686.9	135458	82649	89748	186286	136052	224662	142236	75864	102618	182333	0.234908	0.0158907	-0.470995	1.26509	UNCHANGED	UP	3	3	3	3
B6TPG0	Elongation factor Tu	6.03	50822.3	35962.5	45	85.59	0	727916	860442	846708	510733	638132	819548	693415	624074	565082	754770	683675	560833	811688	656138	627523	666426	0.0303964	0.927351	-0.371257	0.0224462	UNCHANGED	UNCHANGED	3	3	3	3
O65101	Photosystem I reaction center subunit VI, chloroplastic	10.47	14929.3	35792.6	3	16.2	0	323645	290419	309962	375935	324275	294834	391616	330763	326598	318881	285692	320927	308009	331681	349659	308500	0.145973	0.428039	0.182979	-0.104527	UNCHANGED	UNCHANGED	3	3	3	3
K7UUB0	Triose phosphate isomerase3	4.93	26958.7	35109	17	91.2	0	93878.5	112383	116213	133216	125820	151273	92087.5	93202.1	98467.5	120280	140318	106548	107492	136770	94585.7	122382	0.146278	0.309808	-0.18453	-0.160361	UNCHANGED	UNCHANGED	3	3	3	3
B6T2W9	Thylakoid lumenal 19 kDa protein	5.34	27376.6	34464.2	15	82.49	0	168340	191920	154499	226573	174661	224507	176575	230792	186654	196530	205382	255452	171586	208580	198007	219122	0.255239	0.694834	0.206617	0.071129	UNCHANGED	UNCHANGED	3	3	3	3
B6T892	Chlorophyll a-b binding protein, chloroplastic	5.55	29271.2	34454.9	8	61.85	0	501141	517106	499071	455258	452825	497362	729606	572783	437954	523251	349472	466676	505772	468482	580114	446466	0.428481	0.70011	0.197849	-0.0694402	UNCHANGED	UNCHANGED	3	3	3	3
A0A1D6FJP6	ATP synthase subunit beta	5.73	58622.8	34317.3	28	77.74	0	151208	130801	188386	185752	222095	206929	197513	161435	164439	131503	194884	107985	156798	204925	174462	144791	0.4362	0.0983138	0.154004	-0.501128	UNCHANGED	UNCHANGED	3	3	3	3
A0A1D6N672	Photosystem II subunit PsbS1	9.58	28452.2	34086.9	14	55.51	0	1222631	1.29719e+06	1.2054e+06	1087653	1.12376e+06	1026110	1.16702e+06	1219086	1.07257e+06	1049056	945686	1.13451e+06	1.24174e+06	1.07917e+06	1152893	1.04308e+06	0.158369	0.589346	-0.107101	-0.0490706	UNCHANGED	UNCHANGED	3	3	3	3
A0A1D6HS38	Oxygen-evolving enhancer protein 2-1 chloroplastic	9.76	32092.1	34044.9	15	68.32	0	1.27344e+06	1299899	1.23201e+06	1.8499e+06	1.47935e+06	1.5056e+06	1.32581e+06	1.18067e+06	948810	1472785	1.15165e+06	1363462	1.26845e+06	1.61162e+06	1.15176e+06	1.3293e+06	0.354584	0.137033	-0.139222	-0.277844	UNCHANGED	UNCHANGED	3	3	3	3
B4FAD1	S-adenosylmethionine synthase	5.49	43417	33647.4	23	82.07	0	332865	297752	302067	196390	275609	339878	224063	380719	223112	333369	347055	172629	310895	270626	275965	284351	0.549672	0.853491	-0.171942	0.0713739	UNCHANGED	UNCHANGED	3	3	3	3
B6TSN0	Macrophage migration inhibitory factor	6.34	12900.8	33336.7	7	90.91	0	345870	279659	260494	494856	456890	381792	258120	333267	276761	322580	382829	405205	295341	444513	289383	370205	0.870685	0.146966	-0.0294026	-0.263901	UNCHANGED	UNCHANGED	3	3	3	3
Q6XZ78	Fructokinase-2	5.19	35880.7	33311.6	24	88.06	0	208384	219090	291657	127877	159326	209408	178966	411670	279956	193612	276674	144797	239710	165537	290197	205028	0.523294	0.431858	0.275741	0.308663	UNCHANGED	UNCHANGED	3	3	3	3
B4FRJ1	Malate dehydrogenase	7.95	35811.1	33039.8	15	79.12	0	187539	181383	145621	121202	121630	127165	152890	154284	154801	153199	190520	172426	171514	123332	153991	172049	0.251415	0.0112382	-0.155479	0.480264	UNCHANGED	UNCHANGED	3	3	3	3
A0A1D6EVW0	Photosystem I assembly protein Ycf4	9.61	67755.2	32793	27	63.27	0	62270.4	66946.1	63498.2	71315.5	70953.2	72972.7	64858.7	76954	66110.4	84653.9	74047	78195.8	64238.3	71747.1	69307.7	78965.6	0.282644	0.0835792	0.109583	0.138303	UNCHANGED	UNCHANGED	3	3	3	3
P25462	Glutamine synthetase, chloroplastic	6.44	46359.2	32751	25	76.83	0	238393	227712	211411	552123	594486	611300	188521	191387	197467	589083	564731	543726	225839	585970	192458	565847	0.0156934	0.411103	-0.230746	-0.0504139	UNCHANGED	UNCHANGED	3	3	3	3
P62787	Histone H4	11.88	11409.4	32027.3	8	59.22	0	592674	817894	650373	564044	672768	576094	683439	521512	639190	651246	508286	593444	686980	604302	614714	584326	0.433305	0.729835	-0.160353	-0.0484965	UNCHANGED	UNCHANGED	3	3	3	3
A0A1X7YHF7	Photosystem II D2 protein	5.21	39787.7	31928.3	15	31.16	0	1.56818e+06	1.80046e+06	1.6187e+06	1.49672e+06	1.76819e+06	1.5513e+06	1.64253e+06	1.47325e+06	1.71076e+06	1.76801e+06	1.62079e+06	1.65141e+06	1.66245e+06	1.6054e+06	1.60884e+06	1.68007e+06	0.619655	0.472596	-0.0472848	0.0655873	UNCHANGED	UNCHANGED	3	3	3	3
A0A1D6HDK2	Adenosine kinase	8.06	36391.4	31771.2	14	72.53	0	315926	268695	367144	258467	261601	324497	264386	371868	282223	322232	417863	285186	317255	281522	306159	341760	0.812288	0.251689	-0.0513623	0.279738	UNCHANGED	UNCHANGED	3	3	3	3
P11143	Heat shock 70 kDa protein	5.03	70804.2	31667.8	39	84.03	0	64199.2	73663.7	90214	76194.4	75904.4	95858.5	66602	87249.7	70520.9	96237	111269	101238	76025.7	82652.4	74790.9	102915	0.906693	0.0633067	-0.0236247	0.316318	UNCHANGED	UNCHANGED	3	3	3	3
A0A1D6I6T7	Heat shock protein 90-2	4.85	77719.2	31609.4	35	63.85	0	71996.8	94690.9	98997.2	43727.1	57921.7	78607.3	84749.1	101870	75975.4	89379.4	76744.7	58847.4	88561.6	60085.4	87531.5	74990.5	0.931817	0.330051	-0.0168797	0.319694	UNCHANGED	UNCHANGED	3	3	3	3
A0A1D6PDJ3	Heat shock 70 kDa protein 5	5.02	59068	31522.5	22	51.03	0	81885	75639	68960.3	135785	149820	157862	106726	103331	101781	141041	166235	142544	75494.8	147823	103946	149940	0.00207884	0.84861	0.461384	0.0205205	UNCHANGED	UNCHANGED	3	3	3	3
B6T9C0	Vacuolar proton pump subunit B	4.89	54175.6	31392.7	27	83.57	0	451496	387532	420119	311712	419346	363864	430764	380169	419448	355070	440431	360691	419715	364974	410127	385397	0.709939	0.64872	-0.03334	0.0785526	UNCHANGED	UNCHANGED	3	3	3	3
A0A1D6JGF4	Glutamine synthetase	5.84	45249.9	31354.9	23	71.36	0	244193	388057	227258	21059	23217.7	24244.5	288789	461375	298979	32307.2	32180.8	31420.8	286503	22840.4	349714	31969.6	0.450578	0.000735229	0.287628	0.485113	UNCHANGED	UNCHANGED	3	3	3	3
A0A1D6MUF0	Heat shock 70 kDa protein 6 chloroplastic	4.87	72395.7	31332.3	41	72.61	0	257929	307476	330392	245474	238243	292277	259192	319834	223649	283440	305377	259831	298599	258665	267558	282882	0.42881	0.321844	-0.158357	0.129119	UNCHANGED	UNCHANGED	3	3	3	3
B7ZYW4	Glutamate-1-semialdehyde 2,1-aminomutase	6.3	50392.6	31198.2	32	87.13	0	421792	426111	531940	318161	393329	481782	479588	509365	660938	428288	524014	328121	459948	397758	549964	426808	0.248527	0.713632	0.257867	0.101697	UNCHANGED	UNCHANGED	3	3	3	3
B8A2L4	Starch synthase, chloroplastic/amyloplastic	6.03	67552.2	31043	25	63.22	0	250259	286222	187075	262594	263317	226836	244793	199801	312971	245799	312636	292556	241185	250915	252522	283664	0.808717	0.230492	0.0662652	0.17698	UNCHANGED	UNCHANGED	3	3	3	3
A0A1D6LJS9	Chaperonin 60 subunit beta 2 chloroplastic	5.22	62079	31012.9	44	87.56	0	353797	318634	413559	365068	458612	411291	303077	381267	299294	408688	475817	336073	361996	411657	327879	406859	0.425479	0.926042	-0.142811	-0.0169124	UNCHANGED	UNCHANGED	3	3	3	3
A0A1D6I3L1	Elongation factor 2	7.79	44838.3	30791	14	50.88	0	17087.4	15962.1	20568.7	8528.89	10814.2	10684.7	11502	17706.5	7059.28	12329.6	14203	8893.39	17872.7	10009.3	12089.3	11808.7	0.162682	0.355118	-0.564032	0.23851	UNCHANGED	UNCHANGED	3	3	3	3
B4FUM2	Ferredoxin--NADP reductase, chloroplastic	8.43	41031.8	30789.8	37	91.87	0	509381	564973	514915	597805	599088	605186	503091	551544	473427	529842	556280	695933	529756	600693	509354	594019	0.51814	0.90328	-0.0566607	-0.0161198	UNCHANGED	UNCHANGED	3	3	3	3
A0A1D6GJ11	Actin-1	5.04	28720	30475.7	16	85.21	0	146322	171653	245454	112610	136282	189673	147970	196148	117474	131589	195277	109862	187810	146188	153864	145576	0.416907	0.986618	-0.287617	-0.00605254	UNCHANGED	UNCHANGED	3	3	3	3
A0A1D6KGM3	5-methyltetrahydropteroyltriglutamate--homocysteine methyltransferase 1	4.79	44265.4	30402.3	21	66.01	0	504517	472749	480134	517289	566823	556832	478178	669184	451796	621376	653384	582583	485800	546981	533053	619114	0.531976	0.0471423	0.133916	0.178714	UNCHANGED	UNCHANGED	3	3	3	3
B6SZ83	Actin-7	5.01	41918.8	30278.6	26	75	0	60517.9	36509.9	59232	69890.9	125590	139887	64796	45109.7	54134.8	99892.4	137047	107398	52086.6	111789	54680.2	114779	0.801449	0.907557	0.0701057	0.0380748	UNCHANGED	UNCHANGED	3	3	3	3
C0P699	Elongation factor Tu	6.19	51004.6	30255.2	44	84.98	0	301153	367196	345145	354749	356171	431712	310169	351478	281410	406817	392395	302725	337831	380877	314353	367312	0.450608	0.759096	-0.10392	-0.0523188	UNCHANGED	UNCHANGED	3	3	3	3
A0A1D6G9N6	ADP-ribosylation factor A1F	9.54	13278.5	30181	6	66.96	0	139517	112049	180546	120247	140941	165314	149293	131867	83897.8	75859.8	76115.3	70507.3	144038	142167	121686	74160.8	0.467936	0.00664808	-0.243282	-0.938859	UNCHANGED	DOWN	3	3	3	3
B6SRI4	14-3-3-like protein	4.62	29061.8	30050.3	16	80.47	0	77701.6	69589.7	32849.6	52108.4	50664.6	49517.8	41904.8	101071	80010.1	71011.3	73887.2	58926.2	60046.9	50763.6	74328.6	67941.5	0.554029	0.0208598	0.307826	0.4205	UNCHANGED	UNCHANGED	3	3	3	3
A0A1D6JWH7	Phosphoenolpyruvate carboxykinase (ATP)	5.43	51355.2	29997.7	32	93.63	0	538547	463205	467129	451193	477045	450191	410395	406577	392938	391557	319341	333846	489627	459476	403303	348248	0.0261575	0.00941376	-0.279818	-0.399876	UNCHANGED	UNCHANGED	3	3	3	3
B6TFS9	14-3-3-like protein A	4.67	28736.4	29424.7	13	60.62	0	43301.7	26322.1	38156.1	36919.6	57352	46857.5	35191.2	42740.8	33728.5	37939.2	73913.8	50861.4	35926.6	47043	37220.2	54238.1	0.833042	0.582961	0.0510309	0.205326	UNCHANGED	UNCHANGED	3	3	3	3
B4FJG1	Chlorophyll a-b binding protein, chloroplastic	5.16	31467.8	29411.1	16	82.13	0	454973	311677	515247	96202.6	85935.5	83762.2	385073	229950	219191	147908	131757	143748	427299	88633.4	278072	141138	0.138222	0.0010507	-0.61979	0.671181	UNCHANGED	UP	3	3	3	3
P42895	Enolase 2	5.6	48447.9	29135.4	27	81.39	0	198900	195829	179162	184178	192472	191643	183198	209007	188419	189895	208554	220098	191297	189431	193541	206182	0.833155	0.142285	0.0168266	0.122247	UNCHANGED	UNCHANGED	3	3	3	3
B8A377	Cysteine synthase	5.53	34247.6	28849.1	17	73.85	0	277071	360023	328794	121735	139848	174895	277132	346574	233777	143337	140073	104832	321963	145493	285828	129414	0.425785	0.464097	-0.171747	-0.168958	UNCHANGED	UNCHANGED	3	3	3	3
A0A1D6EZH7	Chlorophyll a-b binding protein, chloroplastic	6.37	26736.5	28835.7	10	65.45	0	408145	399099	390349	350408	352574	359072	361873	250898	182261	340163	217592	278993	399198	354018	265011	278916	0.0631642	0.101707	-0.591053	-0.343992	UNCHANGED	UNCHANGED	3	3	3	3
P69388	Cytochrome b559 subunit alpha	4.44	9444.61	28791.6	3	49.4	0	544932	424240	346076	466474	525336	352437	357497	431713	334199	317116	375803	516928	438416	448082	374470	403283	0.380152	0.596704	-0.227453	-0.151973	UNCHANGED	UNCHANGED	3	3	3	3
A0A1D6N713	Sedoheptulose-17-bisphosphatase chloroplastic	6.39	41677.3	28778.8	18	68.07	0	956425	923610	991193	431689	562178	510698	985719	845786	672745	377556	446199	396207	957076	501522	834750	406654	0.25698	0.0926812	-0.197289	-0.30251	UNCHANGED	UNCHANGED	3	3	3	3
A0A1D6QKI4	HSP protein	4.92	77719.2	28626.3	33	62.41	0	178767	229911	240924	140097	180674	254392	161248	191317	140515	229210	204007	159371	216534	191721	164360	197529	0.0970374	0.889356	-0.397735	0.043059	UNCHANGED	UNCHANGED	3	3	3	3
B6U4G5	Beta-propeller domain of methanol dehydrogenase type	8.47	30918.2	28490.9	11	73.45	0	513018	411595	278283	469278	476627	401916	388971	432536	412382	471424	440822	523756	400966	449274	411296	478667	0.888432	0.435237	0.0366999	0.0914285	UNCHANGED	UNCHANGED	3	3	3	3
B6T171	Alanine--glyoxylate aminotransferase	6.81	44390.9	28074.1	21	73.7	0	211718	221609	241579	-	-	-	262165	149115	123158	-	-	-	224969	0	178146	0	0.343006	-	-0.336662	-	UNCHANGED	-	3	0	3	0
B6U5I1	Peptidylprolyl isomerase	4.71	46868.2	27920.3	25	74.41	0	883062	919419	1056391	990182	762838	907713	949769	811321	821765	894690	897977	974288	952957	886911	860951	922318	0.253472	0.645769	-0.14648	0.0564754	UNCHANGED	UNCHANGED	3	3	3	3
A0A1D6ES19	Heat shock protein 90-2	4.82	80457.3	27825.1	32	54.73	0	45615.4	56519.1	57378.6	37376.2	47174.6	66127.4	59360.5	68745.9	53326.1	58115.6	49341.7	38426.8	53171	50226.1	60477.5	48628	0.2812	0.882872	0.185759	-0.0466492	UNCHANGED	UNCHANGED	3	3	3	3
B6TH55	Photosystem I reaction center subunit IV A	10.12	14833.8	27641.4	6	79.14	0	562561	268913	320450	509753	546988	274204	543649	312816	323147	453515	471838	425181	383975	443648	393204	450178	0.941285	0.943434	0.0342659	0.0210789	UNCHANGED	UNCHANGED	3	3	3	3
Q43247	Glyceraldehyde-3-phosphate dehydrogenase 3, cytosolic	7.31	36619.8	27633	19	70.92	0	100845	101075	102700	77364.4	77861.1	118757	66381.2	106045	93174.2	78993.8	152748	80270.9	101540	91327.5	88533.5	104004	0.328503	0.673868	-0.19775	0.187522	UNCHANGED	UNCHANGED	3	3	3	3
A0A1D6KIH4	Alanine--glyoxylate aminotransferase	6.5	42700	27449.5	20	74.36	0	222117	241154	263932	381257	489150	420905	279303	160923	135252	418848	274688	365242	242401	430437	191826	352926	0.333101	0.214308	-0.337598	-0.286438	UNCHANGED	UNCHANGED	3	3	3	3
A0A1D6MUE9	Heat shock 70 kDa protein 6 chloroplastic	4.86	66756.3	27406.7	35	64.81	0	47519	57031	62138.3	47235	48694.3	57974.3	52386.5	61363.5	33711.5	32660.3	39661.2	32536.9	55562.7	51301.2	49153.9	34952.8	0.524498	0.0163705	-0.176813	-0.553583	UNCHANGED	UNCHANGED	3	3	3	3
A0A1D6GL76	5-methyltetrahydropteroyltriglutamate--homocysteine S-methyltransferase	6.15	87017.4	27318.1	39	69.6	0	227625	236499	222359	220870	202909	225343	216497	275279	201295	272192	271415	251709	228828	216374	231024	265106	0.928314	0.00706522	0.01378	0.293039	UNCHANGED	UNCHANGED	3	3	3	3
A0A1D6KID1	Heat shock protein 90-2	4.83	77612	27165.2	35	67.56	0	43760.1	66166.1	77471.6	30983.5	44688.3	67615.4	54225.9	58521.4	59808.1	43255.6	48109.2	27604.5	62466	47762.4	57518.5	39656.4	0.648271	0.547362	-0.119045	-0.268321	UNCHANGED	UNCHANGED	3	3	3	3
P43188	Adenylate kinase, chloroplastic	4.75	24924.5	27043.7	16	86.04	0	389095	316600	204258	596238	453904	328086	256771	350946	389460	457259	418547	473589	303318	459409	332393	449798	0.685251	0.909216	0.132059	-0.0305025	UNCHANGED	UNCHANGED	3	3	3	3
B4FL09	Adenylate kinase	8.98	31583.2	26885.8	17	77.62	0	57536.7	46816.7	30204.3	91198.2	69369	50140.6	43469.6	59412.6	65932.9	67200	61510.7	69599.8	44852.6	70235.9	56271.7	66103.5	0.333027	0.749905	0.327218	-0.0874823	UNCHANGED	UNCHANGED	3	3	3	3
A0A1D6NHQ5	Carbonic anhydrase	6.48	15232.4	26740.9	11	87.59	0	264613	301371	349276	187254	232443	355896	162964	343592	222796	243999	347085	323528	305087	258531	243117	304870	0.349228	0.477992	-0.327566	0.237857	UNCHANGED	UNCHANGED	3	3	3	3
A0A1D6ECS1	Phosphoenolpyruvate carboxylase family protein	4.77	13859.2	26714.5	8	90.63	0	186595	219717	229544	129049	131353	145460	166848	184529	144347	114896	157915	140436	211952	135287	165241	137749	0.0552793	0.864231	-0.359163	0.0260116	UNCHANGED	UNCHANGED	3	3	3	3
B4FIE9	S-adenosylmethionine synthase	5.51	43228.7	26526.7	23	77.92	0	120669	113006	120096	70346.1	96782.8	120549	75394.1	140730	80987.2	119234	132022	61416.8	117924	95892.8	99037	104224	0.420387	0.765666	-0.251815	0.120197	UNCHANGED	UNCHANGED	3	3	3	3
P48186	ATP synthase subunit b, chloroplastic	9.68	21038.2	26414.3	12	60.66	0	326987	314231	227194	401579	350325	240448	329717	331484	282999	314268	301683	388507	289471	330784	314734	334819	0.512008	0.944742	0.120713	0.0174929	UNCHANGED	UNCHANGED	3	3	3	3
A0A1D6LIK1	Peptidyl-prolyl cis-trans isomerase	9.73	26615.1	26394.3	16	87.25	0	504075	409361	444257	677925	661019	516738	458308	650682	404926	574842	594345	671138	452564	618561	504639	613442	0.548636	0.935014	0.157128	-0.0119897	UNCHANGED	UNCHANGED	3	3	3	3
Q8H6A5	Translationally-controlled tumor protein homolog	4.32	18747.1	26380.7	19	85.03	0	227935	226557	159668	233931	208146	266291	231466	280745	248589	213413	239509	239903	204720	236123	253600	230942	0.141813	0.79827	0.3089	-0.0320065	UNCHANGED	UNCHANGED	3	3	3	3
P19124	NAD(P)H-quinone oxidoreductase subunit J, chloroplastic	6.05	18783.2	26170.2	13	91.82	0	383196	219719	187941	424210	398188	248361	228197	301552	305680	337264	386270	316061	263619	356920	278477	346531	0.831712	0.867928	0.0791021	-0.0426127	UNCHANGED	UNCHANGED	3	3	3	3
B1P758	Ferredoxin	4.07	14780.3	25937.5	4	78.99	0	23708.6	22183.8	7453.99	159532	161016	166294	17884.7	10618.4	6113.17	142103	143646	130624	17782.1	162281	11538.8	138791	0.371914	0.0069062	-0.62394	-0.225577	UNCHANGED	UNCHANGED	3	3	3	3
A0A1D6FHW2	S-adenosylmethionine synthase	5.6	46746.7	25925.7	25	81.03	0	61605.7	58266.9	62293.8	36588.6	49122.7	63422.8	40178.8	77276.2	44371	51481.9	56874.3	26403.4	60722.1	49711.4	53942	44919.9	0.596204	0.713989	-0.170813	-0.146222	UNCHANGED	UNCHANGED	3	3	3	3
K7VFF7	Glutaredoxin-dependent peroxiredoxin	8.83	23874.3	25896.6	16	90.99	0	573767	577218	542090	748356	611968	586537	623339	691548	663853	601343	717205	995854	564358	648954	659580	771467	0.0138409	0.390676	0.224937	0.24949	UNCHANGED	UNCHANGED	3	3	3	3
P49087	V-type proton ATPase catalytic subunit A (Fragment)	5.91	62237.2	25397.9	42	87.7	0	199010	191164	216652	140426	199886	190705	206004	205097	203818	162603	249238	210368	202276	177006	204973	207403	0.739381	0.384157	0.0191112	0.22864	UNCHANGED	UNCHANGED	3	3	3	3
B4G072	DIMBOA UDP-glucosyltransferase BX9	4.98	50359.5	25267.8	24	81.17	0	484150	594273	556861	509656	483944	566062	562113	562683	637132	524337	530611	635287	545095	519887	587309	563411	0.359425	0.372601	0.107613	0.11599	UNCHANGED	UNCHANGED	3	3	3	3
A0A1D6JXJ7	D-fructose-1,6-bisphosphate 1-phosphohydrolase	4.89	44999.6	25181.2	21	59.08	0	882264	857071	690817	843840	984786	891539	946293	693547	949783	1.07871e+06	949257	949937	810051	906722	863208	992636	0.636004	0.223601	0.0916957	0.130605	UNCHANGED	UNCHANGED	3	3	3	3
A0A1D6FH46	DUF4378 domain protein	5.66	19351.2	25105.3	9	86.67	0	194517	225231	226784	266519	248881	261102	216993	191972	146218	223712	209260	260059	215511	258834	185061	231010	0.260161	0.156755	-0.21976	-0.164071	UNCHANGED	UNCHANGED	3	3	3	3
A0A1D6LSP7	Putative ATPase, V1 complex, subunit B protein isoform 1	5.23	51649	24783.5	24	76.08	0	14407.5	14131.5	12816.7	10362.7	10705.2	10798.3	15132.1	12260.3	14867.4	16972.4	20766.9	17115	13785.2	10622.1	14086.6	18284.7	0.786266	0.0035755	0.0312032	0.783577	UNCHANGED	UP	3	3	3	3
B6SLW1	Calmodulin	4.24	18889.3	24625.6	11	91.72	0	23046.8	15590.7	14559.9	18697.7	24702.7	20569.9	3904.51	21467.2	15138	30815.1	32819.1	25323.1	17732.5	21323.4	13503.2	29652.4	0.505588	0.0434865	-0.393086	0.475709	UNCHANGED	UNCHANGED	3	3	3	3
A0A1D6INZ6	Uncharacterized protein	4.69	45281.2	24590.1	13	50	0	870285	856664	862046	962087	932732	925367	770958	899196	852328	862375	871907	888985	862998	940062	840827	874422	0.587802	0.00859742	-0.0375484	-0.104426	UNCHANGED	UNCHANGED	3	3	3	3
A0A1D6HSJ1	(S)-2-hydroxy-acid oxidase	8.61	45458.5	23896.5	27	80.14	0	822601	820853	846772	656188	554816	528846	893661	594017	614108	445152	445921	512464	830075	579950	700596	467846	0.253116	0.0665999	-0.24466	-0.309895	UNCHANGED	UNCHANGED	3	3	3	3
Q06509	Caffeic acid 3-O-methyltransferase	5.39	39909.7	23875.5	24	92.86	0	390254	269412	496571	187112	253835	359867	175828	370660	175151	414020	531479	143079	385412	266938	240546	362859	0.192009	0.487347	-0.680087	0.442905	UNCHANGED	UNCHANGED	3	3	3	3
B6STG2	PSI subunit V	9.83	22551.1	23870	7	60.38	0	129158	254199	255977	326944	449907	358661	229473	200994	151666	273107	190683	296742	213111	378504	194044	253511	0.70999	0.0629193	-0.135224	-0.57826	UNCHANGED	UNCHANGED	3	3	3	3
A0A1D6P3C3	Fructose-bisphosphate aldolase	8.26	68524	23861.9	23	56.78	0	484643	578264	588662	557680	554210	615858	512032	475476	464768	512699	493288	490897	550523	575916	484092	498961	0.139061	0.0220081	-0.185522	-0.20693	UNCHANGED	UNCHANGED	3	3	3	3
A0A1D6GPH0	Malate dehydrogenase	7.21	33542.7	23611	19	87.5	0	297181	302427	346080	15403.1	15395.2	16628.9	287697	282249	214618	12250.1	14467.6	13715.4	315229	15809.1	261521	13477.7	0.129101	0.0387748	-0.269476	-0.230177	UNCHANGED	UNCHANGED	3	3	3	3
A0A1X7YIG0	Uncharacterized protein	4.85	61976.9	23577	42	91.27	0	285184	249420	288587	429604	411919	456635	303586	299816	279198	450469	547131	344021	274397	432719	294200	447207	0.247616	0.8213	0.100531	0.0475115	UNCHANGED	UNCHANGED	3	3	3	3
A0A1D6Q3E1	2-hydroxy-3-oxopropionate reductase	9	26991.4	23464.4	15	76.74	0	221034	196533	273877	125273	170663	227559	187782	190263	164839	201370	205745	114513	230481	174498	180962	173876	0.110304	0.988865	-0.348965	-0.00515629	UNCHANGED	UNCHANGED	3	3	3	3
A0A1D6L2U8	Tubulin alpha chain	4.71	46418	23167.2	24	85.34	0	172776	104636	214180	81259.6	94312.5	191176	131585	180545	61794.8	157023	219554	47477.6	163864	122249	124642	141352	0.450745	0.770106	-0.394711	0.209461	UNCHANGED	UNCHANGED	3	3	3	3
C4J4E4	Monodehydroascorbate reductase homolog1	5.28	46846.5	22995.2	21	78.39	0	263675	283766	218583	307066	311262	258304	279714	257589	301831	333892	285577	443485	255341	292210	279711	354318	0.351315	0.279638	0.131512	0.278038	UNCHANGED	UNCHANGED	3	3	3	3
A0A1D6KII8	Serine--glyoxylate aminotransferase	8.24	23853.4	22912.3	15	84.19	0	42162.3	49057.8	66665.8	26132	32646.1	34298.6	39120.8	22705.2	27434.1	15206.3	16556.2	18848.7	52628.6	31025.6	29753.4	16870.4	0.0596404	0.00641352	-0.822794	-0.878964	UNCHANGED	DOWN	3	3	3	3
Q9SLP6	Ferredoxin--NADP reductase, chloroplastic	8.42	39665.4	22709	33	82.54	0	240880	493881	409357	430619	461005	430371	404577	426687	443084	448281	391180	493065	381373	440665	424783	444175	0.594674	0.915803	0.155524	0.0114473	UNCHANGED	UNCHANGED	3	3	3	3
A0A1D6IW15	Heat shock 70 kDa protein 6 chloroplastic	4.4	39585.7	22499.3	22	68.9	0	20939.2	21440.6	26312.4	24739.5	23950.4	27489.9	31377.3	37959.4	18804.4	22341.8	26661.5	20090.5	22897.4	25393.3	29380.4	23031.3	0.331699	0.344667	0.359669	-0.140851	UNCHANGED	UNCHANGED	3	3	3	3
B4FK49	Nucleoside diphosphate kinase 1	6.37	16541	22357.7	8	91.95	0	287515	209275	116018	294316	299602	249078	186004	319281	191172	300531	298547	243519	204269	280999	232153	280865	0.694442	0.995935	0.184601	-0.000685289	UNCHANGED	UNCHANGED	3	3	3	3
A0A1D6HR58	Pentatricopeptide repeat-containing protein ELI1 chloroplastic	8.94	155013	22261.1	51	64.41	0	221672	232407	259066	154706	188770	216298	170893	167583	189793	149445	162418	128724	237715	186591	176090	146862	0.00926216	0.122465	-0.432921	-0.345413	UNCHANGED	UNCHANGED	3	3	3	3
Q9SLZ0	Phosphoenolpyruvate carboxykinase (ATP)	6.58	73827.6	22203.8	39	77.33	0	535977	464564	457396	450359	497316	415445	445371	413542	441002	361358	324831	350367	485979	454373	433305	345519	0.12273	0.0139695	-0.165511	-0.395115	UNCHANGED	UNCHANGED	3	3	3	3
A0A1D6JJ98	Granule-bound starch synthase 1 chloroplastic/amyloplastic	4.42	55838.9	22203.3	12	43.7	0	134070	139006	82595.4	141725	171237	80647.5	168608	116477	136197	138976	177467	202640	118557	131203	140427	173028	0.406274	0.267164	0.244241	0.3992	UNCHANGED	UNCHANGED	3	3	3	3
P38559	Glutamine synthetase root isozyme 1	5.5	39535.4	22173	13	72.55	0	53411.3	53690.4	46418	51326.6	52265.5	55278	19722	32756.6	51970.5	44653.3	30149.9	43458.4	51173.3	52956.7	34816.3	39420.5	0.165778	0.0477848	-0.555626	-0.425865	UNCHANGED	UNCHANGED	3	3	3	3
O24581	Luminal-binding protein 3	4.94	73328	22126.3	27	54.3	0	79045.9	89544.7	91104.7	99984.8	106634	112639	70570.4	96994	76896.7	100810	110853	107034	86565.1	106419	81487	106232	0.595624	0.970055	-0.0872145	-0.00253729	UNCHANGED	UNCHANGED	3	3	3	3
Q41048	Oxygen-evolving enhancer protein 3-1, chloroplastic	10.18	23132.7	21649.6	18	72.81	0	181326	309721	190932	420369	380741	226542	177635	249273	213161	291433	316205	392867	227327	342551	213356	333502	0.777337	0.898395	-0.0915011	-0.0386237	UNCHANGED	UNCHANGED	3	3	3	3
Q947B9	Glucose-1-phosphate adenylyltransferase	6.5	56824.7	21494.5	33	74.66	0	183873	171974	130280	123559	123530	165921	148311	148258	185292	135374	143491	122945	162042	137670	160620	133937	0.94778	0.819662	-0.012715	-0.0396617	UNCHANGED	UNCHANGED	3	3	3	3
B4FWG2	Photosynthetic NDH subunit of subcomplex B 2 chloroplastic	7.09	38325.4	21361.4	22	79.44	0	296897	347573	372798	291257	308851	327463	311486	286852	267751	324542	329444	274301	339089	309190	288696	309429	0.120988	0.99126	-0.232114	0.00111369	UNCHANGED	UNCHANGED	3	3	3	3
Q41803	Elongation factor 1-alpha	9.46	49575.2	21245.2	24	70.69	0	187114	212680	186264	213860	200255	223679	183139	272950	180031	236653	177358	176979	195352	212598	212040	196997	0.62619	0.498007	0.118257	-0.109957	UNCHANGED	UNCHANGED	3	3	3	3
A0A1D6MLF8	Triose phosphate isomerase4	4.69	13292.3	21224.8	9	71.54	0	4362.51	3747.3	3310.12	3634.47	4551.21	4349.65	3830.71	3273.34	3724.69	2355.11	3081.55	2865.16	3806.64	4178.44	3609.58	2767.27	0.603296	0.0159731	-0.076688	-0.5945	UNCHANGED	UNCHANGED	3	3	3	3
A0A1D6HZI0	RNA-binding protein CP31B chloroplastic	4.72	40128	20956.5	14	50.41	0	523896	589859	517587	659073	569789	578997	471298	544929	440072	530115	577113	620766	543781	602620	485433	575998	0.206442	0.528184	-0.163753	-0.0651842	UNCHANGED	UNCHANGED	3	3	3	3
B6SKA0	Glutathione transferase	5.31	24035.7	20842.2	10	71.96	0	517014	384726	247432	512246	529833	479056	359663	614817	515848	519930	507025	567091	383057	507045	496776	531349	0.350089	0.360487	0.375036	0.0675449	UNCHANGED	UNCHANGED	3	3	3	3
P12653	Glutathione S-transferase 1	5.31	24049.7	20783	9	74.3	0	51318.1	39717.7	27253.4	21642.3	22114	21407.8	27687.3	46932.2	40006.8	20286.6	19822.9	21714.2	39429.7	21721.4	38208.8	20607.9	0.897987	0.13992	-0.045379	-0.0759183	UNCHANGED	UNCHANGED	3	3	3	3
A0A1D6JY66	Heat shock cognate 70 kDa protein 2	4.72	59068.5	20720.3	27	76.59	0	14291.5	16612.8	19957.7	27773.7	30380.7	35840.9	21609.4	28668.4	23223.7	-	-	-	16954	31331.8	24500.5	0	0.0488162	-	0.531187	-	UNCHANGED	Unique L80_N10	3	3	3	0
P48183	Photosystem II protein D1	5.07	39124.9	20445.3	12	31.73	0	962173	1.09042e+06	1.12259e+06	1.08756e+06	1204137	1.01318e+06	1094889	1039151	910361	1.06295e+06	1033876	1.0506e+06	1.05839e+06	1.10163e+06	1.0148e+06	1.04914e+06	0.584493	0.403271	-0.0606815	-0.0704267	UNCHANGED	UNCHANGED	3	3	3	3
K7UH13	Adenosine kinase	4.81	37459.5	20366.3	17	85.38	0	118156	76157.8	161265	81911.4	101386	122128	91022.6	129039	83630.3	119967	161732	88771.5	118526	101808	101231	123490	0.574268	0.419427	-0.22756	0.278542	UNCHANGED	UNCHANGED	3	3	3	3
C0HHC4	Nucleoside diphosphate kinase	7.75	16830.4	20350.6	11	85.91	0	640416	370850	172738	727523	733086	351913	405200	721489	628763	648839	744032	819577	394668	604174	585151	737483	0.312252	0.380799	0.568168	0.287645	UNCHANGED	UNCHANGED	3	3	3	3
B4FRQ1	Pentose-5-phosphate 3-epimerase	7.87	29161.6	20282.9	12	84.31	0	454858	405048	402190	351757	421375	432058	410673	363093	359084	424219	467511	374944	420698	401730	377617	422225	0.144649	0.60658	-0.155864	0.0717854	UNCHANGED	UNCHANGED	3	3	3	3
B4FUT9	PSI subunit V	9.88	22383	20173.9	7	48.82	0	481784	859155	783447	605915	859253	663683	719039	679780	567995	780014	866766	1.00316e+06	708129	709617	655605	883312	0.693258	0.158891	-0.111185	0.315883	UNCHANGED	UNCHANGED	3	3	3	3
A0A1D6HR41	Pyridoxal 5'-phosphate synthase-like subunit PDX1.2	9.75	44246.9	20064.9	21	69.73	0	264128	214646	323199	303907	271988	310289	220109	240806	239191	242272	293672	248146	267324	295395	233369	261363	0.349442	0.165762	-0.19598	-0.176588	UNCHANGED	UNCHANGED	3	3	3	3
A1XCI1	Lipoxygenase	5.52	97965.6	20061.9	41	68.72	0	241318	191063	162876	26456.7	26405	33919.7	136201	515567	377045	33404.3	34724.7	30628.3	198419	28927.1	342938	32919.1	0.270737	0.223376	0.789398	0.186503	UNCHANGED	UNCHANGED	3	3	3	3
C4J9Y2	Aluminum-induced protein homolog1	5.83	25682.1	19181.1	12	75.63	0	101858	124990	161179	72378.1	71948	133514	65085.2	116919	68188.8	65460.3	99720.5	57056.4	129342	92613.5	83397.6	74079.1	0.129007	0.487432	-0.633117	-0.322156	UNCHANGED	UNCHANGED	3	3	3	3
A0A1D6PJ99	Ribulose-phosphate 3-epimerase	6.26	33842.9	18980.7	10	58.2	0	33629.7	29306.4	29099.7	50043.5	59947.9	61467.6	36649	32402.9	31016.6	54998.6	60611.2	48610.2	30678.6	57153	33356.2	54740	0.299388	0.653644	0.120721	-0.0622328	UNCHANGED	UNCHANGED	3	3	3	3
P38563	Glutamine synthetase root isozyme 5	5.4	39544.4	18951.2	11	73.67	0	10656.1	16906.1	16090.8	38941.3	17659.8	20042.4	15220.5	33236	16025.5	11210.5	16115.5	14366	14551	25547.8	21494	13897.3	0.325097	0.16579	0.562813	-0.878393	UNCHANGED	UNCHANGED	3	3	3	3
P04967	Photosystem I P700 chlorophyll a apoprotein A2	6.66	82771.5	18835.4	19	35.37	0	1.19324e+06	1.37791e+06	1449080	1.11616e+06	1.33286e+06	1.16668e+06	1207852	1095442	1.30568e+06	1.23e+06	1.38847e+06	1427707	1340076	1.20523e+06	1.20299e+06	1.34872e+06	0.232358	0.18256	-0.155688	0.162282	UNCHANGED	UNCHANGED	3	3	3	3
B4FZP0	Mg-protoporphyrin IX chelatase	5.34	46159.7	18732.4	29	88.86	0	261060	205395	198748	148901	206616	251416	236950	334324	184158	227697	317058	144599	221735	202311	251811	229785	0.566571	0.660236	0.183507	0.183708	UNCHANGED	UNCHANGED	3	3	3	3
B4FCL1	Plastocyanin	5.11	15858.8	18701	6	61.94	0	268239	198363	172999	13959	15602.7	18328	212142	163630	158566	17308.4	21723.9	19349.7	213200	15963.2	178113	19460.7	0.350242	0.124412	-0.259418	0.285808	UNCHANGED	UNCHANGED	3	3	3	3
B4FJP7	Photosynthetic NDH subunit of subcomplex B 2 chloroplastic	7.13	37983	18683.3	24	87.29	0	146716	163504	180426	145080	168539	177223	145039	116009	131316	155622	151027	135241	163549	163614	130788	147296	0.0632769	0.22601	-0.322487	-0.151574	UNCHANGED	UNCHANGED	3	3	3	3
B1PEY4	Superoxide dismutase [Cu-Zn]	5.39	21009.5	18679.8	8	80.1	0	60794.3	70808.7	64965.3	315728	244238	375728	34957	158009	77723.3	218811	309801	358693	65522.8	311898	90229.8	295768	0.53223	0.78725	0.461607	-0.0766056	UNCHANGED	UNCHANGED	3	3	3	3
C0P7R2	Albino or pale green mutant1	9.78	39232.4	18423.5	16	61.14	0	362426	421999	461759	302151	381141	422300	396597	376102	355485	350281	242705	277952	415395	368531	376061	290313	0.276066	0.174145	-0.143514	-0.344177	UNCHANGED	UNCHANGED	3	3	3	3
B6SZ37	Chlorophyll a-b binding protein, chloroplastic	6.93	29082.1	18367.5	13	86.62	0	128291	143495	180240	150201	153731	147262	148276	135710	118889	150515	112515	152160	150675	150398	134292	138397	0.40495	0.410902	-0.166071	-0.119977	UNCHANGED	UNCHANGED	3	3	3	3
A0A1D6NDJ4	Malic enzyme	5.55	65909	18357.3	23	63.07	0	146559	202674	197464	103576	126240	178097	320733	200076	84914.7	206714	216675	216041	182232	135971	201908	213143	0.793717	0.0257647	0.147917	0.648524	UNCHANGED	UP	3	3	3	3
Q9FQB2	Glutathione S-transferase GST 27	5.26	25293.1	18280.3	15	71.31	0	306242	317723	284509	181844	199509	205243	241639	326306	310505	211018	225227	196791	302825	195532	292817	211012	0.736661	0.225578	-0.0484856	0.109922	UNCHANGED	UNCHANGED	3	3	3	3
B6TCE9	Peptidyl-prolyl cis-trans isomerase	9.58	26388.9	18075.2	14	78.63	0	309000	329956	308351	412252	433885	344939	298717	480993	402358	371601	418835	482012	315769	397025	394022	424150	0.215678	0.551005	0.31941	0.0953423	UNCHANGED	UNCHANGED	3	3	3	3
A0A1D6H1R5	V-ATPase 69 kDa subunit	5.02	55201.9	17964.3	35	91.65	0	193934	178923	201153	167543	151856	161238	173597	209382	196210	159089	198679	195379	191337	160212	193063	184382	0.895441	0.147351	0.0129566	0.202715	UNCHANGED	UNCHANGED	3	3	3	3
A0A1D6GJ75	Phosphoglucomutase (alpha-D-glucose-1,6-bisphosphate-dependent)	5.33	63181.4	17901.8	38	70.74	0	166138	210044	176654	145250	131437	149872	174537	184885	184155	154310	157793	151540	184279	142186	181192	154548	0.832196	0.101133	-0.0243664	0.12027	UNCHANGED	UNCHANGED	3	3	3	3
K7UGR2	Putative TCP-1/cpn60 chaperonin family protein isoform 1	5.67	64649.9	17781.2	35	69.59	0	110080	146940	139770	113635	100780	91495.4	140246	150697	137970	105540	100631	136569	132264	101970	142971	114246	0.420701	0.396931	0.112304	0.163998	UNCHANGED	UNCHANGED	3	3	3	3
P93805	Phosphoglucomutase, cytoplasmic 2	5.34	63269.5	17582	36	74.79	0	92296.1	103745	82825.4	89976.6	89106.8	88643.5	91826.6	93071.3	87711.2	103523	104814	105490	92955.4	89242.3	90869.7	104609	0.755772	2.5053e-05	-0.0327387	0.229208	UNCHANGED	UNCHANGED	3	3	3	3
A0A1D6L092	Heat shock 70 kDa protein 6 chloroplastic	5.02	69688.7	17320.2	39	79.88	0	399707	480409	434015	448129	430710	489712	378304	385152	394345	452384	457177	387413	438044	456184	385934	432325	0.0941396	0.449671	-0.182722	-0.0775001	UNCHANGED	UNCHANGED	3	3	3	3
B4FRC9	Transaldolase	7.17	46416.9	17174.2	28	80.65	0	182307	229979	198545	211583	142835	193269	147549	233074	201916	205434	188161	214579	203610	182562	194180	202725	0.75847	0.410613	-0.068419	0.151132	UNCHANGED	UNCHANGED	3	3	3	3
B6TWN7	Elongation factor 1-alpha	9.4	49625.3	17126.5	19	53.47	0	76989.1	80821.2	88043.2	106052	113397	117427	85687.5	115557	73629.5	70111.5	58717	61731.8	81951.2	112292	91624.8	63520.1	0.494286	0.000513569	0.160974	-0.82197	UNCHANGED	DOWN	3	3	3	3
B6UIC1	50S ribosomal protein L12-1	5.62	18972.7	16983.6	11	69.4	0	299214	237341	136952	423396	288353	393467	287708	420622	312436	317563	330121	278893	224502	368405	340256	308859	0.137461	0.24516	0.599888	-0.254345	UNCHANGED	UNCHANGED	3	3	3	3
A0A1D6N8I1	Phosphoglycerate mutase (2,3-diphosphoglycerate-independent)	5.29	61441.7	16942.3	35	87.61	0	187605	219624	176034	187957	173352	150726	188824	265133	178420	199024	214160	277569	194421	170678	210792	230251	0.617497	0.0868867	0.116639	0.431927	UNCHANGED	UNCHANGED	3	3	3	3
B4FRR1	Inorganic diphosphatase	5.69	31751	16891.1	22	78.13	0	540141	428849	358375	742364	548977	408953	398638	622650	619443	560725	641855	568793	442455	566764	546910	590458	0.315404	0.824421	0.305774	0.0590846	UNCHANGED	UNCHANGED	3	3	3	3
B6SSB9	Plastocyanin	5.53	15928	16851.7	4	87.74	0	104079	81988.3	70369	286961	262243	235072	121847	118218	94035.8	260816	377293	337975	85478.8	261425	111367	325361	0.121144	0.162082	0.381682	0.315643	UNCHANGED	UNCHANGED	3	3	3	3
K7TSD2	Serine hydroxymethyltransferase	8.65	57917.2	16791.1	24	80.61	0	347809	270865	311563	112258	155408	209936	259649	365998	229141	188578	213787	101420	310079	159201	284929	167928	0.621362	0.853241	-0.122032	0.0769979	UNCHANGED	UNCHANGED	3	3	3	3
A0A1D6MD05	14-3-3-like protein GF14 nu	9.54	45863.8	16688.6	12	32.68	0	18256	15528.7	8691.64	11076.1	12876.4	13151.9	8050.43	13833.1	16680.8	16520.7	14827.5	11801.6	14158.8	12368.2	12854.8	14383.2	0.749564	0.257171	-0.139395	0.217758	UNCHANGED	UNCHANGED	3	3	3	3
A0A1D6HE45	ATP-dependent Clp protease proteolytic subunit	6.43	30472.8	16684.6	15	55.32	0	169704	234831	157415	232620	256481	256410	151071	290059	276046	275302	240313	184974	187316	248504	239059	233529	0.361657	0.614623	0.351887	-0.0896629	UNCHANGED	UNCHANGED	3	3	3	3
A0A1D6P5R0	Filamentation temperature-sensitive H 2A isoform 1	6.14	49322.9	16602.5	24	66.96	0	226107	232050	281479	64789.5	73549	78080.6	207503	180738	169892	48652.5	53323.9	46287.1	246546	72139.7	186045	49421.2	0.0437819	0.00676393	-0.406206	-0.545666	UNCHANGED	UNCHANGED	3	3	3	3
A0A1D6KAX1	Triosephosphate isomerase cytosolic	8.6	29268.9	16462.7	8	43.63	0	39899.1	37801.5	28911.5	3393.72	3791.94	3453.92	40361	21399.9	23835.6	1550.63	2000.41	1614.76	35537.3	3546.53	28532.2	1721.93	0.363802	0.000622191	-0.316746	-1.04238	UNCHANGED	DOWN	3	3	3	3
C0PHE3	Eucaryotic initiation factor4	5.13	47238	16330	28	83.57	0	236317	232947	363809	172502	205147	267402	250712	244971	179399	198513	233409	171390	277691	215017	225028	201104	0.340958	0.696037	-0.303378	-0.0965058	UNCHANGED	UNCHANGED	3	3	3	3
A0A1D6FQN9	Malic enzyme	5.48	34262.1	16252.9	15	90.46	0	118448	138917	111970	127837	107942	92036	118156	142791	127638	72672.3	86594	132210	123112	109271	129528	97158.7	0.585577	0.590715	0.0733019	-0.169502	UNCHANGED	UNCHANGED	3	3	3	3
B6SRJ5	Sulfate adenylyltransferase	8.37	52526.2	16251.8	27	74.32	0	241068	153616	168861	199890	310611	316289	165226	227596	146493	268876	335377	185819	187848	275597	179772	263357	0.835489	0.841866	-0.0634009	-0.0655374	UNCHANGED	UNCHANGED	3	3	3	3
O49010	Herbicide safener binding protein	5.58	40651.8	16227.4	18	71.9	0	510260	270292	331579	136003	206319	98729.3	607898	122359	590810	98949.7	187913	284967	370710	147017	440355	190610	0.710362	0.522609	0.248375	0.374636	UNCHANGED	UNCHANGED	3	3	3	3
A0A1D6FQN6	Malic enzyme	5.99	57625.8	16225.7	15	50.96	0	5413.26	8673.82	5499.8	8956.76	5276.34	7065.51	6376.47	9490.56	8830.77	2104.61	4631.49	3389.4	6528.96	7099.54	8232.6	3375.16	0.299719	0.0445803	0.334496	-1.07277	UNCHANGED	DOWN	3	3	3	3
B6TVG1	Malic enzyme	5.6	63236.3	16213.1	19	66.49	0	92548.6	107888	85752.1	110845	100695	97210.8	74510.4	106019	77868.5	115349	92107.3	106232	95396.1	102917	86132.6	104563	0.481309	0.845186	-0.147371	0.0228877	UNCHANGED	UNCHANGED	3	3	3	3
A0A1D6M255	Malic enzyme	7.02	61234.3	16156.1	22	65.03	0	59903.7	58802.2	66411.9	65924.5	67563.2	65435.5	67651.2	53717.4	58692.8	59696.1	63944.2	63520.7	61705.9	66307.7	60020.5	62387	0.738953	0.0587929	-0.0399542	-0.0879312	UNCHANGED	UNCHANGED	3	3	3	3
C0P5X6	Chloroplast ribulose bisphosphate carboxylase/oxygenase activase	5.82	51267.3	16043.5	20	55.51	0	16246.6	19290.5	17739.9	21804	22844.4	26408	20800.4	22503.9	16813.5	22454.3	23383.6	20813	17759	23685.5	20039.3	22217	0.296618	0.406269	0.174278	-0.0923404	UNCHANGED	UNCHANGED	3	3	3	3
O22655	Profilin-4	4.43	14215.3	16020.4	6	58.02	0	191771	222886	205323	263233	204687	259540	208790	250595	213840	186607	291578	318047	206660	242486	224408	265411	0.328416	0.632687	0.118868	0.130323	UNCHANGED	UNCHANGED	3	3	3	3
A0A1D6L5H8	Ferredoxin--NADP reductase leaf isozyme 1 chloroplastic	8.35	42733.3	15977.9	15	31.35	0	37526.3	30340.3	25946	45962.8	56924.4	50149.2	38353	34944.4	25749.4	41555.8	48113.4	42278.5	31270.9	51012.1	33015.6	43982.6	0.747396	0.138711	0.078329	-0.213909	UNCHANGED	UNCHANGED	3	3	3	3
A0A1D6QS47	H(+)-transporting two-sector ATPase	5.32	38212.4	15896.1	28	81.95	0	12001.1	11797.5	13000.5	5036.83	6837.57	6738.93	10084	10856	10633.4	5949.6	8307.31	7216.6	12266.4	6204.44	10524.5	7157.84	0.0162952	0.34805	-0.220963	0.206222	UNCHANGED	UNCHANGED	3	3	3	3
K7VH58	Peroxidase	8.14	33510.7	15726.2	18	82.11	0	111968	160864	147141	218458	227707	189752	88796	145794	141207	159298	192823	276493	139991	211972	125266	209538	0.562872	0.950267	-0.160344	-0.0166626	UNCHANGED	UNCHANGED	3	3	3	3
A0A1D6LPZ6	Filamentation temperature-sensitive H 2B	6.14	49314.8	15650.5	25	73.91	0	334748	347103	421039	351170	398648	423210	394949	309061	329619	384002	420873	365333	367630	391009	344543	390069	0.570112	0.973617	-0.0935709	-0.00347153	UNCHANGED	UNCHANGED	3	3	3	3
B6TFN1	NAD(P)H dehydrogenase (quinone)	6.24	21670	15526.3	10	67	0	192197	148150	133623	163125	148725	168490	116278	211851	225284	159857	199361	159004	157990	160114	184471	172741	0.530095	0.434788	0.22356	0.109511	UNCHANGED	UNCHANGED	3	3	3	3
B6TDR4	NADPH-protochlorophyllide oxidoreductase	9.31	42554.5	15493.9	30	87.63	0	302630	216633	309033	254389	300578	351338	313711	371504	323151	362519	318784	273367	276099	302102	336122	318224	0.159225	0.693427	0.283801	0.0750052	UNCHANGED	UNCHANGED	3	3	3	3
A0A1D6FZP3	Uroporphyrinogen decarboxylase	8.71	29424.8	15395.9	13	89.85	0	4908.33	5555.81	6258.44	7824.34	6827.61	7041.83	8691.76	9680.82	5246.5	6042	5057.67	3491.08	5574.19	7231.26	7873.03	4863.58	0.17577	0.0418997	0.498156	-0.572228	UNCHANGED	UNCHANGED	3	3	3	3
A0A1D6NJ86	Uroporphyrinogen decarboxylase	8.84	39632.9	15372.2	16	62.54	0	790218	893613	750813	677361	774349	829033	778218	874786	776003	814352	851803	743162	811548	760248	809669	803106	0.973718	0.476423	-0.0033441	0.07912	UNCHANGED	UNCHANGED	3	3	3	3
A0A1D6FA18	Alanine amino transferase8	8.47	53969	15227.7	31	86.64	0	244670	261761	283984	191544	241322	272255	309937	211528	226448	241539	243564	244827	263471	235040	249305	243310	0.68689	0.74297	-0.0797377	0.0498884	UNCHANGED	UNCHANGED	3	3	3	3
A0A1X7YIH8	Uncharacterized protein	4.5	41025	15109.7	25	90.6	0	111304	84406.5	107116	157231	164882	192325	142878	134366	103822	177345	195039	140695	100942	171480	127022	171027	0.146603	0.982331	0.331546	-0.00381608	UNCHANGED	UNCHANGED	3	3	3	3
B4F946	Tubulin beta chain	4.67	50800.9	15109.3	21	80.98	0	58249.6	37243.9	80308.3	23234.3	29052.8	45477.2	43749.6	47211.6	32523.2	36183.8	51274.6	24341.9	58600.6	32588.1	41161.5	37266.8	0.256947	0.671792	-0.509621	0.193546	UNCHANGED	UNCHANGED	3	3	3	3
A0A1D6M273	Malic enzyme	6.28	42675.8	15058	14	67.01	0	-	-	-	10246.3	10883.4	9832.78	-	-	-	8464.32	8750.2	9006.6	0	10320.8	0	8740.38	-	0.0100089	-	-0.239792	-	UNCHANGED	0	3	0	3
B4G194	40S ribosomal protein SA	4.73	33660.9	15004.1	15	56.17	0	40592.1	66530	54613.7	41231.6	33830.6	45778	21502.8	45397.8	26506.1	33011.9	33625.6	28866	53911.9	40280.1	31135.5	31834.5	0.0947114	0.0897084	-0.792042	-0.339476	UNCHANGED	UNCHANGED	3	3	3	3
A0A1D6JMV2	40S ribosomal protein SA	6.19	41544.9	14927	15	55.82	0	134785	191098	166958	211736	189091	238493	136519	251505	155926	166889	164463	157406	164280	213107	181317	162919	0.685551	0.0261153	0.142351	-0.387421	UNCHANGED	UNCHANGED	3	3	3	3
A0A1D6HT76	Protein containing PDZ domain a K-box domain and a TPR region	5.85	37383.3	14822.2	20	78.82	0	421782	391812	369509	381821	372752	357291	336296	405270	355346	328639	395273	401502	394368	370621	365637	375138	0.32355	0.862112	-0.109128	0.0174759	UNCHANGED	UNCHANGED	3	3	3	3
B4G039	UDP-arabinopyranose mutase	6.09	41767.9	14713.8	23	79.95	0	41431.8	27557.9	24405.6	34034	39021.8	41257.7	40569.7	84785.5	51712.2	49850.2	60747.9	48231.5	31131.8	38104.5	59022.5	52943.2	0.122322	0.0294452	0.922877	0.474483	UNCHANGED	UNCHANGED	3	3	3	3
P80607	Probable UDP-arabinopyranose mutase 1	5.68	41717.7	14498.8	25	81.59	0	155605	104575	89955.1	112462	126728	128917	76174.9	145697	94109.4	98437.8	136022	105361	116712	122702	105327	113274	0.71293	0.497425	-0.148069	-0.11535	UNCHANGED	UNCHANGED	3	3	3	3
B6SIF9	Histone H2B	10.52	16144	14470.9	7	42.67	0	294815	470652	259518	372802	400371	332288	341243	294954	329256	424018	257914	417870	341662	368487	321818	366601	0.781052	0.975554	-0.0863253	-0.00740387	UNCHANGED	UNCHANGED	3	3	3	3
B4FNZ5	5'-methylthioadenosine/S-adenosylhomocysteine nucleosidase 2	5.44	26578.9	14327.4	11	61.75	0	79087.3	65497.7	76973.3	78324.3	86456.2	80057.9	83276.4	69440.2	62581.7	85383.9	93469.9	83330.3	73852.8	81612.8	71766.1	87394.7	0.792137	0.218193	-0.0413499	0.0987504	UNCHANGED	UNCHANGED	3	3	3	3
P80639	Eukaryotic translation initiation factor 5A	5.55	17724.8	14269.2	16	81.88	0	134317	92965.3	183546	144543	123932	194146	63454	132199	144348	100665	93672	107605	136943	154207	113334	100647	0.551207	0.0650909	-0.272995	-0.615558	UNCHANGED	UNCHANGED	3	3	3	3
A0A1D6HFQ3	Chaperonin 60 subunit beta 2 chloroplastic	7.27	17780.8	14142	8	63.03	0	70333.3	64407.4	83531.9	63044.2	56576.3	68159.5	79002.9	92329.3	89430.1	66156.7	78529.3	67336.9	72757.5	62593.3	86920.8	70674.3	0.111264	0.193374	0.256604	0.175177	UNCHANGED	UNCHANGED	3	3	3	3
A0A1D6HQR2	Photosynthetic NDH subunit of lumenal location 3 chloroplastic	7.74	28593.5	14052.1	12	86.54	0	316610	151064	30808	315285	256916	200362	140376	309605	227438	323466	264476	184672	166161	257521	225806	257538	0.568755	0.999759	0.442506	9.399e-05	UNCHANGED	UNCHANGED	3	3	3	3
B4G054	Photosynthetic NDH subunit of subcomplex B 5 chloroplastic	4.83	25678.8	13975.8	9	45.41	0	245583	282214	300438	230169	274828	246212	268504	239596	236026	259100	222658	262877	276078	250403	248042	248212	0.216612	0.910464	-0.154493	-0.0126828	UNCHANGED	UNCHANGED	3	3	3	3
K7TWV7	Peptidyl-prolyl cis-trans isomerase	8.27	18514	13953.3	13	85.96	0	258044	156883	193115	435390	385692	267322	120374	313255	272365	402009	447216	410769	202681	362801	235331	419998	0.645376	0.330931	0.215484	0.211203	UNCHANGED	UNCHANGED	3	3	3	3
P30792	2,3-bisphosphoglycerate-independent phosphoglycerate mutase	5.15	60790.8	13827.5	36	90.88	0	225581	281370	326749	135536	135933	141043	230865	287038	198780	116023	156425	140276	277900	137504	238895	137575	0.373866	0.995546	-0.21819	0.000739756	UNCHANGED	UNCHANGED	3	3	3	3
A0A1D6JYG6	Photosynthetic NDH subunit of lumenal location 1 chloroplastic	8.38	25870.2	13778.9	21	87.12	0	267044	164246	145785	327201	315578	175724	183420	297458	201259	239780	308929	269160	192358	272834	227379	272623	0.535627	0.996987	0.241303	-0.00111851	UNCHANGED	UNCHANGED	3	3	3	3
P25709	NAD(P)H-quinone oxidoreductase subunit H, chloroplastic	5.49	45858.3	13762.9	22	67.68	0	335371	319485	361780	247722	347805	300465	379964	248247	249002	320203	231941	274630	338879	298664	292404	275591	0.364661	0.581592	-0.212804	-0.115995	UNCHANGED	UNCHANGED	3	3	3	3
A0A1D6H4B4	Lipoxygenase	6.02	93702.6	13748.9	42	66.75	0	94805.2	94635.3	91782.4	88342.1	105289	85059.3	81251.7	76562	82569.7	77926.7	57923	89319.6	93741	92896.9	80127.8	75056.4	0.00276733	0.18368	-0.226377	-0.307655	UNCHANGED	UNCHANGED	3	3	3	3
K7VNE0	Phosphoenolpyruvate carboxykinase (ATP)	6.28	73140.5	13746.5	37	70.26	0	32290.7	25200	28603.3	41950.5	45305.6	54376.4	19387.2	27911.7	40617.2	44810.9	32752.3	40309.4	28698	47210.8	29305.4	39290.9	0.930035	0.196368	0.0302149	-0.264924	UNCHANGED	UNCHANGED	3	3	3	3
Q5IBC6	DANA2	9.47	23980.1	13738.4	16	93.27	0	300257	380861	252805	435829	404409	340861	182379	321016	290597	321039	378614	414506	311308	393700	264664	371386	0.45378	0.597881	-0.23418	-0.0841755	UNCHANGED	UNCHANGED	3	3	3	3
B4FZ37	Myelin-associated oligodendrocyte basic protein isoform 1	9.86	40947.9	13735.4	10	40.93	0	55002	60778	50156	39239.7	45790	37871	69824	58463.7	48650	44822.3	40751.3	47319.3	55312	40966.9	58979.2	44297.7	0.620533	0.343682	0.0926143	0.112772	UNCHANGED	UNCHANGED	3	3	3	3
A0A1D6JQ11	Pentose-5-phosphate 3-epimerase	6.75	26364.4	13727.7	12	86.69	0	113879	101408	100693	45322	53618	54977.4	92561	81837.1	85188.9	59969.2	66089.1	53003.5	105326	51305.8	86529	59687.2	0.0242356	0.158155	-0.283612	0.218301	UNCHANGED	UNCHANGED	3	3	3	3
A0A1D6DU94	Ubiquitin-conjugating enzyme E2 11	8.23	13524.6	13722.4	2	31.93	0	247918	149142	146740	164336	57717	177526	41020	193772	134110	225376	-	70349	181267	133193	122967	147862	0.353226	-	-0.559839	-	UNCHANGED	-	3	3	3	2
C4J6Y2	Peptidylprolyl isomerase	9.17	23193.6	13687.1	10	64.6	0	180499	113759	87131.7	289149	242337	131842	128017	212483	160642	187940	221167	253165	127130	221109	167048	220757	0.342449	0.994751	0.393955	-0.00229856	UNCHANGED	UNCHANGED	3	3	3	3
A0A1D6QSE2	Hydroxymethylbilane synthase	7.48	45117.7	13630.4	25	61.27	0	151811	123034	189653	123435	103244	183935	137942	226026	124770	148562	173420	94919.9	154833	136871	162913	138967	0.83859	0.953152	0.073391	0.0219268	UNCHANGED	UNCHANGED	3	3	3	3
A0A1D6QPU6	Phosphoenolpyruvate carboxylase isoform 1	8.37	41389.9	13601	22	62.26	0	166642	207034	238940	49791.3	40473.5	132745	154140	476711	230686	68261.6	117282	50187.9	204205	74336.5	287179	78577	0.451369	0.910733	0.49193	0.0800368	UNCHANGED	UNCHANGED	3	3	3	3
A0A1D6HY75	Photosystem I reaction center subunit IV A	10.26	14410.3	13563.8	7	69.85	0	282276	144708	173893	235169	276167	144833	258917	152739	140857	200148	197964	190140	200293	218723	184171	196084	0.788507	0.591923	-0.121065	-0.157634	UNCHANGED	UNCHANGED	3	3	3	3
B4FZ14	Protein CHLORORESPIRATORY REDUCTION 6 chloroplastic	6.15	28773	13541	14	69.11	0	187092	170184	142911	179704	162820	145608	208536	182896	76893.3	156833	159157	174371	166729	162711	156109	163454	0.814122	0.950618	-0.0949557	0.00657348	UNCHANGED	UNCHANGED	3	3	3	3
B8A1S6	Protein TIC 40 chloroplastic	4.95	49098.5	13473.4	21	57.33	0	129343	93095	136914	24684.6	55634.3	102818	82786.7	93075	95927.3	72296.7	93013.3	35707	119784	61045.7	90596.3	67005.7	0.107204	0.843094	-0.402912	0.134392	UNCHANGED	UNCHANGED	3	3	3	3
A0A1D6N0R5	Protein RETICULATA-RELATED 4 chloroplastic	5.92	44059.4	13361.1	26	62.89	0	491978	514041	527112	475336	518844	529999	478622	461351	459720	490770	433326	499227	511043	508059	466564	474441	0.020177	0.274653	-0.131371	-0.098769	UNCHANGED	UNCHANGED	3	3	3	3
B4FH62	NAD(P)-binding Rossmann-fold superfamily protein	9.45	31936.4	13299.8	17	79.53	0	173707	144529	107871	254390	207915	137100	177968	210635	80680.7	189311	152223	195527	142036	199802	156428	179021	0.756984	0.60132	0.139242	-0.158443	UNCHANGED	UNCHANGED	3	3	3	3
A0A1D6FCB4	Cysteine synthase	8.57	33762.7	13260.5	16	72.36	0	98604	88329.9	143276	127396	151472	142144	99403.6	109022	87426.4	171344	188363	137075	110070	140337	98617.4	165594	0.55889	0.203475	-0.158509	0.238748	UNCHANGED	UNCHANGED	3	3	3	3
C0PCY5	Chlorophyllase-1	5.39	35562.4	13212.6	11	61.86	0	41131.3	14581.7	23177.3	403600	454950	415813	8698	12554.7	4668	396571	467560	370881	26296.8	424788	8640.22	411671	0.0960772	0.709654	-1.60575	-0.0452508	UNCHANGED	UNCHANGED	3	3	3	3
B6T7G7	Elongation factor 1-gamma 3	6.04	47495.6	13128.5	18	60.91	0	43400.7	33813.9	25153.2	54430.1	52752.1	56649	39251.3	71233.3	45663.7	55166.9	50341.3	39154.2	34122.6	54610.4	52049.4	48220.8	0.181596	0.260148	0.609155	-0.179519	UNCHANGED	UNCHANGED	3	3	3	3
A0A1D6LLW6	Photosystem II stability/assembly factor	9.14	43062.5	13076	19	77.92	0	261770	266780	274444	337932	351171	302569	345042	250279	297190	333781	334110	381045	267665	330557	297504	349645	0.340522	0.422343	0.15248	0.0809922	UNCHANGED	UNCHANGED	3	3	3	3
K7TYJ1	Ribonucleoprotein	4.5	31292.2	12993.4	13	63.64	0	295346	228064	223477	349221	278830	251814	210536	343742	251895	260629	273032	243830	248962	293288	268724	259163	0.68777	0.322238	0.110197	-0.178458	UNCHANGED	UNCHANGED	3	3	3	3
A0A1D6KZ65	5-methyltetrahydropteroyltriglutamate--homocysteine S-methyltransferase	5.66	68684.4	12740.9	28	65.7	0	117262	116926	99771.7	75047.9	68580.4	73481.4	108031	133289	94497.4	80423.7	86573.9	78082.8	111320	72369.9	111939	81693.5	0.963592	0.043309	0.00800297	0.174831	UNCHANGED	UNCHANGED	3	3	3	3
B4FR32	Glyceraldehyde-3-phosphate deHaseN1	6.84	53912	12683.7	31	72.69	0	161381	186247	194275	156565	176124	167405	169605	198075	159661	154550	166861	192320	180634	166698	175780	171243	0.765202	0.734094	-0.0392994	0.0388103	UNCHANGED	UNCHANGED	3	3	3	3
A0A096S2Q4	ATP-dependent zinc metalloprotease FTSH 5 chloroplastic	5.48	72934.4	12678.8	32	60.9	0	236936	296156	338147	210755	189068	194338	237962	220282	244338	194202	230525	198992	290413	198054	234194	207907	0.136416	0.494805	-0.310402	0.0700438	UNCHANGED	UNCHANGED	3	3	3	3
A0A1D6PZG7	Glucose-1-phosphate adenylyltransferase	7.67	57413.6	12657.7	23	59.65	0	41947.4	73823.1	72010.5	49135.7	50151.1	58247.8	26491.5	61858.6	57749.5	50708.5	62058.6	40534.5	62593.7	52511.5	48699.9	51100.5	0.412867	0.846919	-0.362099	-0.0392956	UNCHANGED	UNCHANGED	3	3	3	3
B6TQL6	Nascent polypeptide-associated complex alpha subunit-like protein	5.02	14679	12632.4	7	80.88	0	111208	98060.3	119152	152925	136559	160480	105574	184832	85301.3	106040	108421	92624.7	109473	149988	125236	102362	0.637716	0.00520477	0.194067	-0.551166	UNCHANGED	UNCHANGED	3	3	3	3
B8A1H0	Glucose-6-phosphate 1-epimerase	5.61	34640.1	12623	24	97.14	0	142937	142512	76569	147430	183576	140773	161285	146048	155114	188076	183895	188458	120673	157260	154149	186810	0.210879	0.0917388	0.353224	0.248419	UNCHANGED	UNCHANGED	3	3	3	3
P08529	50S ribosomal protein L14, chloroplastic	9.67	13550.8	12582.7	9	69.11	0	148972	79454.3	108663	194164	158368	152968	104453	174975	89905	126380	157486	114392	112363	168500	123111	132753	0.761736	0.121292	0.131794	-0.344007	UNCHANGED	UNCHANGED	3	3	3	3
A0A1D6M1J3	Elongation factor 1-alpha	9.72	32068.2	12569.6	17	72.7	0	306851	324058	286516	342999	284512	316487	280051	391833	288102	312205	235089	238579	305808	314666	319995	261958	0.725059	0.156924	0.0654239	-0.264486	UNCHANGED	UNCHANGED	3	3	3	3
A0A1D6ES20	Heat shock protein 90-2	4.82	11483.1	12530	4	58.82	0	6012.6	7402.74	5804.74	9567.37	9744.34	8737.36	5357.01	7099.3	5759.25	10636	11688.5	11622.6	6406.69	9349.69	6071.85	11315.7	0.669172	0.0129725	-0.0774426	0.275338	UNCHANGED	UNCHANGED	3	3	3	3
A0A1D6JGC6	Plasma membrane ATPase	8	93933.8	12461.4	36	52.01	0	104656	135701	121732	105544	112591	105316	94677.5	85455.4	114121	120936	97356.3	140293	120697	107817	98084.6	119528	0.140525	0.406692	-0.299286	0.148766	UNCHANGED	UNCHANGED	3	3	3	3
A0A1D6QPT9	Phosphoenolpyruvate carboxylase isoform 1	6.02	85958.3	12456	40	56.67	0	31251.6	43780.1	46179.4	25184.7	26940.3	25214.6	22785.4	37576.7	23766.4	26773.6	29253.3	27113.9	40403.7	25779.9	28042.8	27713.6	0.136597	0.116722	-0.526857	0.104349	UNCHANGED	UNCHANGED	3	3	3	3
A0A1D6H6X6	Putative elongation factor 1-gamma 2	6.3	48108.5	12444.7	17	66.98	0	599425	522877	451340	470480	519464	472713	484912	406875	112716	542710	504941	469953	524548	487552	334834	505868	0.19233	0.525838	-0.647626	0.0532035	UNCHANGED	UNCHANGED	3	3	3	3
Q43697	Tubulin beta-5 chain	4.58	50727.9	12377	22	78.65	0	103591	107247	106334	58416.8	86971.4	88712.7	114017	118640	116358	116249	137034	96259.1	105724	78033.6	116339	116514	0.00356482	0.066053	0.138028	0.578334	UNCHANGED	UNCHANGED	3	3	3	3
O81220	Uroporphyrinogen decarboxylase, chloroplastic	8.37	43567.7	12312.8	19	67.18	0	158621	131037	184424	21403.1	18885.7	28320.4	91370.7	124499	60431.4	25748.8	24073.9	13210.7	158027	22869.7	92100.3	21011.1	0.052014	0.720369	-0.778897	-0.122288	UNCHANGED	UNCHANGED	3	3	3	3
B4FRP8	Plastid-lipid-associated protein 2	5.2	34395	12300.4	14	78.3	0	188410	342580	292034	250682	250345	268618	229107	159982	296134	195500	213373	240645	274341	256548	228407	216506	0.486831	0.0502446	-0.264361	-0.244825	UNCHANGED	UNCHANGED	3	3	3	3
B6T8U7	Chaperonin	9.23	25574.5	12263	14	66.12	0	105851	81966	78712.8	199143	150088	152662	92861.5	117833	111684	154195	180476	203899	88843.4	167297	107459	179524	0.177368	0.599201	0.274457	0.101759	UNCHANGED	UNCHANGED	3	3	3	3
A0A1D6QPS9	Phosphoenolpyruvate carboxylase	5.56	102343	12149.2	45	63.28	0	11374.7	10404.4	13561.4	9341.47	10048.2	8712.29	8520.05	8970.15	6920.63	9356.7	9497.08	9477.49	11780.2	9367.33	8136.94	9443.76	0.0314424	0.853569	-0.533802	0.011724	UNCHANGED	UNCHANGED	3	3	3	3
B4FWD0	NAD(P)H dehydrogenase (quinone)	5.94	21616.7	12108.2	10	82.76	0	62293.6	60800.8	98308.7	52536.2	51180.7	57625.7	40995.5	54436.7	50360	32884.9	40862.4	35458.7	73801	53780.9	48597.4	36402	0.122231	0.00475382	-0.602762	-0.563077	UNCHANGED	UNCHANGED	3	3	3	3
P04966	Photosystem I P700 chlorophyll a apoprotein A1	6.63	83450.9	12043.3	26	49.67	0	954163	1.22888e+06	1.12661e+06	1.02773e+06	1.27392e+06	1.11943e+06	1.2501e+06	1.00576e+06	1016319	1120426	1.13242e+06	1.29505e+06	1.10322e+06	1.14036e+06	1.09073e+06	1182633	0.917386	0.667342	-0.0164222	0.0525153	UNCHANGED	UNCHANGED	3	3	3	3
P27789	Ferredoxin-5, chloroplastic	4.02	14627.1	12040.6	3	66.67	0	32186.6	39819.8	30414	-	-	-	28661.3	25531.4	14033.4	-	-	-	34140.1	0	22742	0	0.0979719	-	-0.586109	-	UNCHANGED	-	3	0	3	0
Q5QJA2	Harpin binding protein 1	9.87	29426.4	12039.9	15	77.21	0	155769	215515	173555	229574	238031	245320	182220	121159	189411	193363	237191	260302	181613	237642	164263	230285	0.568696	0.733529	-0.144858	-0.0453666	UNCHANGED	UNCHANGED	3	3	3	3
A0A1D6LZ57	USP family protein	5.23	18208.8	12034.8	9	89.22	0	167785	190703	117271	133043	161836	142523	114201	155806	157168	126076	180575	151723	158586	145801	142392	152791	0.565286	0.715711	-0.155404	0.0675612	UNCHANGED	UNCHANGED	3	3	3	3
Q43272	NADP-dependent glyceraldehyde-3-phosphate dehydrogenase	6.84	53773.7	12001.9	28	71.49	0	19913.6	21302.9	22359.5	16778.5	21385.7	19729.5	23559.3	23924.5	21793.6	27600.2	28840.7	32827.5	21192	19297.9	23092.5	29756.2	0.120723	0.00727065	0.123904	0.624742	UNCHANGED	UP	3	3	3	3
Q43260	Glutamate dehydrogenase	6.08	44307.4	11973.4	13	61.31	0	129024	88761.3	54920.3	62753.7	70311.7	77704.3	64631.3	85288.3	118220	41852.7	78091	83654	90901.8	70256.6	89380	67865.9	0.956961	0.870858	-0.0243565	-0.0499462	UNCHANGED	UNCHANGED	3	3	3	3
A0A1D6LSP3	Elongation factor gamma1	9.35	32558.6	11939.2	16	71.67	0	56101.3	49643	37064.7	68289.3	70550.8	82121.9	53643.9	79549.7	61395.9	75788.8	64808.1	57923.6	47603	73654	64863.1	66173.5	0.143268	0.329228	0.446346	-0.15451	UNCHANGED	UNCHANGED	3	3	3	3
A0A1D6LQ82	Phosphoglucomutase (alpha-D-glucose-1,6-bisphosphate-dependent)	4.8	67303	11930	30	58.16	0	7270.01	9052.19	7395.71	7041.76	6667.25	6749.33	5969.97	7487.3	6295.93	5393.14	7418.54	5751.99	7905.97	6819.45	6584.4	6187.89	0.147196	0.375728	-0.263891	-0.140207	UNCHANGED	UNCHANGED	3	3	3	3
P18025	Tubulin beta-1 chain	4.62	50646.7	11924.6	21	71.75	0	6855.09	4649.76	7776.99	4563.97	5219.23	6585.13	5072.84	6324.24	5481.21	6537.7	9369.71	4621.54	6427.28	5456.11	5626.09	6842.99	0.46718	0.408128	-0.192075	0.326753	UNCHANGED	UNCHANGED	3	3	3	3
A0A1D6L376	Glucose-1-phosphate adenylyltransferase	8.43	57800.9	11895.7	35	82.06	0	284668	222343	177674	141123	181972	183812	203570	160959	212461	189453	136432	103269	228228	168969	192330	143051	0.361308	0.417663	-0.246894	-0.240223	UNCHANGED	UNCHANGED	3	3	3	3
Q41741	Eukaryotic initiation factor 4A	5.22	46878.5	11852.2	28	75.12	0	102880	88627	121842	73215.4	64697.5	93968.4	78034	83406.4	81673	100928	102674	81712.5	104450	77293.8	81037.8	95104.8	0.0742556	0.180221	-0.36614	0.299167	UNCHANGED	UNCHANGED	3	3	3	3
B4FSE2	NADPH-protochlorophyllide oxidoreductase	9.15	42461.4	11848.3	29	88.13	0	24505.2	24446.2	33553.8	32254.7	23785.9	26918.7	29086.5	34784.1	29732.6	28730.6	38413	28167	27501.7	27653.1	31201.1	31770.2	0.352775	0.376657	0.182073	0.200234	UNCHANGED	UNCHANGED	3	3	3	3
C0PE12	Protein plastid transcriptionally active 16 chloroplastic	8.8	51909.2	11829	28	79.44	0	393913	297860	230574	371834	432254	305913	298472	336734	337018	341990	433937	394271	307449	370000	324075	390066	0.751895	0.679828	0.0759812	0.0761917	UNCHANGED	UNCHANGED	3	3	3	3
B4FWI0	60S acidic ribosomal protein P0	5.08	34614.8	11828.7	14	73.67	0	43562.4	51195.3	61101.5	62025.3	60314	78773.9	41778.2	54600.1	29504	52570.1	64364.9	45312.8	51953	67037.8	41960.8	54082.6	0.321856	0.184685	-0.308167	-0.309809	UNCHANGED	UNCHANGED	3	3	3	3
O24573	60S acidic ribosomal protein P0	5	34618.8	11828.7	14	72.41	0	195994	230335	274905	180124	175154	228763	171329	223910	120993	153229	187608	132076	233745	194680	172077	157638	0.17523	0.190744	-0.441875	-0.304496	UNCHANGED	UNCHANGED	3	3	3	3
C0PFV4	Chaperone protein ClpC1 chloroplastic	6.2	102212	11743.8	47	76.98	0	129515	136918	136797	108880	118440	117753	96233.3	111046	107383	122529	98298.7	89339.3	134410	115024	104887	103389	0.00437075	0.325066	-0.357801	-0.153858	UNCHANGED	UNCHANGED	3	3	3	3
P12857	ADP,ATP carrier protein 2, mitochondrial	10.15	42503.8	11736.1	22	60.72	0	261567	274061	271965	229712	288796	308010	234532	262033	267657	240742	229250	256709	269198	275506	254741	242234	0.256809	0.251911	-0.0796363	-0.185683	UNCHANGED	UNCHANGED	3	3	3	3
P08440	Fructose-bisphosphate aldolase, cytoplasmic isozyme	7.52	39060.4	11709.8	27	84.23	0	99954.1	112366	74269.8	117060	112890	110594	78554.2	132208	112030	100201	107907	109498	95530.1	113515	107598	105868	0.564781	0.090216	0.171618	-0.100607	UNCHANGED	UNCHANGED	3	3	3	3
Q8VXG7	Phenylalanine/tyrosine ammonia-lyase	6.54	75382.9	11664.2	36	71.69	0	104759	62090.1	89703.4	31439.9	45220.3	88252.4	44017.8	95852.4	37610	87204.6	68459.1	16653	85517.6	54970.9	59160.1	57438.9	0.30219	0.931975	-0.531598	0.063361	UNCHANGED	UNCHANGED	3	3	3	3
A0A1D6Q759	Ribulose bisphosphate carboxylase large chain	8.72	20537.3	11488.4	10	75.96	0	5456.53	7815.25	7745.42	9987.23	10747.9	10401.9	6516.59	7301.67	7643.43	10588	11033.8	11104.2	7005.73	10379	7153.9	10908.7	0.86912	0.124223	0.0301928	0.0718106	UNCHANGED	UNCHANGED	3	3	3	3
P06670	NAD(P)H-quinone oxidoreductase subunit K, chloroplastic	9.08	25782.5	11481	8	66.52	0	178001	201977	199729	177622	199093	179794	165725	134719	141392	159751	142326	157044	193236	185503	147279	153041	0.0193086	0.0203557	-0.391811	-0.277526	UNCHANGED	UNCHANGED	3	3	3	3
A0A1D6HN63	Leucine aminopeptidase 2 chloroplastic	7.68	63070.9	11479.3	32	72.14	0	212537	302992	266994	206029	208852	234837	171423	186124	179115	219484	235555	192565	260841	216573	178887	215868	0.0370354	0.966003	-0.54412	-0.00470066	UNCHANGED	UNCHANGED	3	3	3	3
A0A1D6I872	Pyruvate dehydrogenase E1 component subunit beta	5.6	44698.4	11380.8	15	60.34	0	74763.1	86494.3	97303.7	61588.2	57443.2	88594.5	60238.4	82425.6	84897.7	66847	83075.4	59433.9	86187	69208.6	75853.9	69785.4	0.367908	0.963981	-0.184247	0.0119743	UNCHANGED	UNCHANGED	3	3	3	3
P48187	Photosystem II CP43 reaction center protein	6.58	52070.9	11377	13	32.77	0	923962	1107524	1.0733e+06	988158	1.0559e+06	969840	985137	931029	998240	1.02348e+06	1.03044e+06	1.12297e+06	1.03493e+06	1.00463e+06	971469	1.05896e+06	0.349803	0.25958	-0.0912916	0.0759818	UNCHANGED	UNCHANGED	3	3	3	3
A0A1D6Q5B0	Phenylalanine ammonia lyase3	6.04	64392.1	11347.5	34	80.71	0	191403	127751	188053	104593	98569.4	162787	110906	279817	105987	138039	155446	68946.7	169069	121983	165570	120810	0.956851	0.973689	-0.0301669	-0.0139375	UNCHANGED	UNCHANGED	3	3	3	3
A0A1D6LQ83	Phosphoglucomutase (alpha-D-glucose-1,6-bisphosphate-dependent)	4.89	65005.9	11335.3	27	54.26	0	12998.3	16732	13993	13741.8	15465.3	14775.2	11164.4	9188.04	8635.33	13221	12046	16566.1	14574.4	14660.8	9662.6	13944.4	0.0222502	0.64576	-0.592955	-0.072279	UNCHANGED	UNCHANGED	3	3	3	3
Q41784	Tubulin beta-7 chain	4.52	50721.8	11333.5	23	78.65	0	57171.1	43299.1	71658.9	28509.6	43898.5	63833.7	47268.6	50244.3	34272	41811	66610.8	28465.2	57376.4	45413.9	43928.3	45629	0.231595	0.989352	-0.385306	0.00681627	UNCHANGED	UNCHANGED	3	3	3	3
P22275	Tubulin alpha-3 chain	4.92	50245.3	11232.3	19	62.67	0	57125.3	42590	76898.2	26183	33796.9	50512.2	46548	58680.8	37322.1	35755.4	60236.9	25760.8	58871.1	36830.7	47517	40584.4	0.387109	0.779087	-0.309118	0.140016	UNCHANGED	UNCHANGED	3	3	3	3
A0A1D6LZP8	Vegetative storage protein 2	9.25	30763.3	11226.3	11	56.52	0	48984	37638.7	5928.33	124563	163290	25067	58110.3	114890	62529.7	164952	270724	330881	30850.3	104307	78509.9	255519	0.099691	0.0762387	1.34759	1.2926	UNCHANGED	UNCHANGED	3	3	3	3
A0A1D6H1H5	Hydroxymethylbilane synthase	7.75	46186.7	11206	26	67.22	0	190857	157835	260403	148067	120785	220683	199820	296205	180981	214350	243938	126694	203032	163179	225669	194994	0.653672	0.528305	0.152499	0.25698	UNCHANGED	UNCHANGED	3	3	3	3
B6TXY3	Quinone oxidoreductase-like protein	8.76	39874.7	11123.5	23	79.27	0	239236	258625	246230	282028	286097	284111	249660	246191	266518	291445	333121	340108	248030	284079	254123	321558	0.511201	0.0697028	0.0350091	0.178788	UNCHANGED	UNCHANGED	3	3	3	3
P49235	4-hydroxy-7-methoxy-3-oxo-3,4-dihydro-2H-1,4-benzoxazin-2-yl glucoside beta-D-glucosidase 1, chloroplastic	6.23	64579.6	11111.3	21	46.82	0	85768	223131	215131	143924	133778	178244	156227	214308	236619	159102	132854	167699	174677	151982	202385	153218	0.612778	0.945685	0.212413	0.0116892	UNCHANGED	UNCHANGED	3	3	3	3
B6TYG2	Enoyl-[acyl-carrier-protein] reductase [NADH]	9.21	39480.1	11056	15	79.14	0	30316.3	44461	45214	39094.7	37485	46188.3	29604	28192	30025.3	37282.3	40629.3	40393	39997.1	40922.7	29273.8	39434.9	0.0927757	0.633015	-0.450287	-0.0534276	UNCHANGED	UNCHANGED	3	3	3	3
A0A1D6FH47	DUF4378 domain protein	5	34063.7	11039.8	12	76.36	0	134643	161973	171469	198686	193549	216448	142978	187678	237466	178908	147590	194730	156028	202894	189374	173743	0.320613	0.132999	0.27943	-0.223777	UNCHANGED	UNCHANGED	3	3	3	3
A0A1D6J617	Double Clp-N motif-containing P-loop nucleoside triphosphate hydrolase superfamily protein	6.57	100186	10917	43	73	0	450239	189431	197388	406186	518088	479352	452005	560474	538107	178615	417402	164165	279019	467876	516862	253394	0.0606315	0.0723195	0.889413	-0.884744	UNCHANGED	UNCHANGED	3	3	3	3
A0A1D6DSV5	K(+) efflux antiporter 2 chloroplastic	5.2	126659	10909.1	37	51.83	0	85590	106459	49997.3	99542	142690	64022.3	111609	79223.7	119106	165755	93850.6	145059	80682.1	102085	103313	134888	0.332159	0.352533	0.356703	0.401996	UNCHANGED	UNCHANGED	3	3	3	3
A0A1D6KKD1	Pyruvate dehydrogenase E1 component subunit beta	5.71	42619.7	10901.6	16	69.77	0	60999.8	69010.9	85098.8	57217.7	44521.3	71116	52512.1	71750.8	67094.5	57552	83211.2	51259	71703.2	57618.3	63785.8	64007.4	0.435861	0.634313	-0.168802	0.15171	UNCHANGED	UNCHANGED	3	3	3	3
A0A1D6FCB6	Cysteine synthase1	6.35	31214.4	10874.4	13	75.25	0	199060	182163	308810	228951	268970	233184	251562	271581	144129	236391	318214	221273	230011	243702	222424	258626	0.898874	0.671585	-0.048389	0.0857501	UNCHANGED	UNCHANGED	3	3	3	3
A0A1D6EKS6	Spermidine synthase 2	5.24	31519.9	10861.6	12	73.05	0	75775	69741.1	77505.2	46552.6	67213.3	59750.2	61621.4	52202.2	49617.9	66331.4	84202.5	62280.7	74340.5	57838.7	54480.5	70938.2	0.0102208	0.221177	-0.448407	0.294528	UNCHANGED	UNCHANGED	3	3	3	3
A0A1D6N6G5	D-fructose-1,6-bisphosphate 1-phosphohydrolase	5.49	37875	10853.2	18	62.68	0	283294	369876	365810	202386	218443	321462	298864	350718	219464	228953	269703	187243	339660	247430	289682	228633	0.351718	0.692853	-0.229621	-0.11399	UNCHANGED	UNCHANGED	3	3	3	3
A0A1D6H5G3	Rhodanese-like domain-containing protein 4 chloroplastic	4.84	48251.7	10811.4	17	33.69	0	538809	603303	659270	451835	483952	593725	539768	502782	415239	466944	517691	481313	600461	509837	485930	488649	0.0869479	0.665903	-0.305323	-0.0612375	UNCHANGED	UNCHANGED	3	3	3	3
B4FAC2	Photosystem I N subunit1	9.45	15713.8	10811.3	5	61.38	0	132176	165430	80830.7	193629	177906	107580	142218	148003	121455	143146	106169	184234	126146	159705	137225	144516	0.690759	0.68468	0.121456	-0.144179	UNCHANGED	UNCHANGED	3	3	3	3
B6TIS2	Superoxide dismutase [Cu-Zn]	4.98	11838	10801.3	3	29.66	0	-	58189	140001	57354	54419	100566	32963.5	31498.5	78632	23600	80760	99410	99095	70779.7	47698	67923.3	-	0.921569	-	-0.0594277	-	UNCHANGED	2	3	3	3
A0A1D6H611	Phosphoenolpyruvate carboxylase2	5.76	71285.4	10790.7	33	67.52	0	4185.38	4252.72	5569.04	6708.84	7291.24	5686.75	4020.6	2456.89	1775.84	7172.09	7020.84	6602.65	4669.05	6562.28	2751.11	6931.86	0.0752357	0.49995	-0.763115	0.0790456	UNCHANGED	UNCHANGED	3	3	3	3
A0A1D6M7S0	14-3-3-like protein GF14 nu	4.62	29185.8	10761.3	10	63.04	0	109806	107494	91491.8	129963	116663	134914	51576.2	137803	144847	100465	114827	85573.5	102931	127180	111409	100289	0.795021	0.0554839	0.114194	-0.342712	UNCHANGED	UNCHANGED	3	3	3	3
B4FPG9	Phosphoglycolate phosphatase 1A chloroplastic	5.29	39640.1	10734.2	19	89.07	0	132740	146778	129713	168575	172138	142709	158322	136476	135777	182125	157470	174246	136410	161141	143525	171280	0.477022	0.438026	0.0733498	0.0880398	UNCHANGED	UNCHANGED	3	3	3	3
A0A1D6N430	Fructose-bisphosphate aldolase	9.79	13898.8	10722.3	7	60.94	0	101487	67458.8	30186.5	68977.5	84576.6	69766	52830.9	101688	96193.1	87292.3	115825	97816.4	66377.3	74440.1	83570.6	100311	0.540762	0.0568389	0.332306	0.430331	UNCHANGED	UNCHANGED	3	3	3	3
A0A1D6GVM3	Delta-aminolevulinic acid dehydratase	5.94	46463.9	10708.9	23	81.92	0	181768	124022	121722	127249	135162	150082	173179	266700	200692	185984	226745	111681	142504	137498	213524	174803	0.104957	0.338433	0.583397	0.346324	UNCHANGED	UNCHANGED	3	3	3	3
A0A1D6EGN6	Adenosylhomocysteinase	8.26	26101.5	10669.9	9	51.93	0	23111.4	20473.3	21776	11884.8	13960.3	18342.3	19105.7	31962.8	21122.4	24138.7	24355.1	17970.7	21786.9	14729.2	24063.6	22154.9	0.605243	0.0585027	0.143393	0.588947	UNCHANGED	UNCHANGED	3	3	3	3
Q84RL7	Aquaporin PIP2-1	7.83	30443.1	10538.3	13	60.34	0	128657	177157	178126	181445	216783	200746	170030	132165	170440	198848	173063	215047	161313	199658	157545	195652	0.86429	0.813874	-0.0341001	-0.0292373	UNCHANGED	UNCHANGED	3	3	3	3
A0A1D6E4M0	Elongation factor G, chloroplastic	5.38	84827.2	10535.1	47	78.28	0	294131	201432	235404	152235	174388	231077	203680	245772	167752	188490	241096	142880	243656	185900	205735	190822	0.342393	0.90014	-0.244059	0.0376994	UNCHANGED	UNCHANGED	3	3	3	3
A0A1D6DVL2	H(+)-ATPase 5	7.68	41838.5	10519.8	19	53.6	0	34603.2	45677	32520.3	45334.2	57449.3	59626.1	43748.4	39146.4	50983.3	61243.3	39685.6	58670.9	37600.2	54136.5	44626	53199.9	0.258778	0.913755	0.247147	-0.0251787	UNCHANGED	UNCHANGED	3	3	3	3
A0A1D6PD99	Glutathione S-transferase L2 chloroplastic	4.84	31925.2	10500.6	8	56.23	0	17767.4	5144.64	8840.33	188403	192239	77724.6	12588.6	13940	15329	173217	220384	281969	10584.1	152789	13952.5	225190	0.428734	0.213603	0.398623	0.559606	UNCHANGED	UNCHANGED	3	3	3	3
B8A064	Phosphoribulokinase	5.68	46150.4	10478.3	26	85.06	0	32292	28208.8	20165.2	21014.5	31116.3	23873.4	25372.8	28226.3	26345.2	30925.2	36504.7	35666.2	26888.7	25334.8	26648.1	34365.4	0.950731	0.0599865	-0.0129682	0.439838	UNCHANGED	UNCHANGED	3	3	3	3
A0A1D6GXQ7	Glycerate dehydrogenase HPR peroxisomal	8.47	44850.6	10432.2	22	83.86	0	300085	321968	202158	266413	219059	241840	248627	249139	278669	212443	205218	195641	274737	242438	258812	204434	0.697795	0.05889	-0.0861474	-0.245976	UNCHANGED	UNCHANGED	3	3	3	3
A0A1D6FCY6	Protein MEI2-like 1	10.72	34407.4	10430.9	2	8.54	0	100826	118362	110884	112815	107990	91475.8	127664	101253	138165	119758	96241.2	113427	110024	104093	122361	109809	0.365541	0.581576	0.153323	0.0771119	UNCHANGED	UNCHANGED	3	3	3	3
B6SP99	Photosynthetic NDH subunit of subcomplex B 1 chloroplastic	6.1	51949.9	10346	27	86.91	0	311114	307183	282921	279255	309920	284433	272420	244852	291472	263450	312087	273988	300406	291203	269581	283175	0.128958	0.671123	-0.156195	-0.0403316	UNCHANGED	UNCHANGED	3	3	3	3
A0A1D6P4L2	Chaperonin 60 subunit beta 2 chloroplastic	5.35	16708	10045.1	9	57.32	0	18649.1	17351.8	20523.7	22683.3	26230.5	28766.8	21827.9	24218.5	18362.8	27574.8	27749.5	17452.3	18841.5	25893.6	21469.7	24258.9	0.245566	0.691764	0.188391	-0.0940808	UNCHANGED	UNCHANGED	3	3	3	3
A0A1D6L375	Glucose-1-phosphate adenylyltransferase	8.35	51683	9893.43	30	81.91	0	38110.3	29578.8	27618.1	24396.3	31187.2	33228.4	33485.7	33596.9	35166.9	23504	23564.3	17650.5	31769	29604	34083.2	21572.9	0.517733	0.0724229	0.101438	-0.45657	UNCHANGED	UNCHANGED	3	3	3	3
Q6R987	ATP synthase subunit alpha	5.74	55465.6	9855.88	27	60.24	0	384612	337314	396050	257724	325188	339558	314045	298105	269014	272115	388259	270161	372659	307490	293721	310178	0.0239957	0.956658	-0.343406	0.0125579	UNCHANGED	UNCHANGED	3	3	3	3
B4FPG2	Actin-1	5.07	41925.9	9842.78	23	73.4	0	6857.49	7794.99	8112.3	11699.3	12682.2	9038.83	4243.09	6133.7	7559	8705.06	8744.95	8673.66	7588.26	11140.1	5978.6	8707.89	0.193691	0.0891636	-0.343962	-0.35537	UNCHANGED	UNCHANGED	3	3	3	3
B4FN24	Glutaredoxin-dependent peroxiredoxin	4.67	17379.9	9828.87	7	87.65	0	247939	253431	121635	190995	141512	99553.7	248259	304798	425087	152912	208444	219838	207668	144020	326048	193731	0.154864	0.212568	0.650803	0.427786	UNCHANGED	UNCHANGED	3	3	3	3
A0A1D6DVF9	p-loop containing nucleoside triphosphate hydrolase superfamily protein	6.05	45933.9	9826.25	14	53.3	0	172060	149319	119730	168881	139718	141266	149981	172388	76117.2	149712	129029	128959	147036	149955	132829	135900	0.687176	0.296745	-0.146604	-0.141983	UNCHANGED	UNCHANGED	3	3	3	3
B6SP61	Ferredoxin	5.43	16381.5	9771.08	5	30.97	0	198984	136051	122939	280889	151444	114798	168481	252894	175427	158314	104928	238558	152658	182377	198934	167267	0.265938	0.823907	0.381986	-0.124771	UNCHANGED	UNCHANGED	3	3	3	3
A0A1D6FMI1	Elongation factor 1-alpha	10.1	23980	9769.28	4	25.82	0	174579	192990	187893	140042	169213	168850	142254	201846	158119	158704	147083	135049	185154	159368	167406	146945	0.395054	0.353025	-0.145371	-0.117088	UNCHANGED	UNCHANGED	3	3	3	3
A0A1D6EC51	Double Clp-N motif-containing P-loop nucleoside triphosphate hydrolase superfamily protein	5.16	60983.5	9737.94	25	73.76	0	86888.1	26121.5	30612.6	70902.2	91692.5	83275.6	75157.2	67839.2	71022.6	26592.6	100245	25436.1	47874.1	81956.8	71339.7	50757.9	0.298691	0.287831	0.57546	-0.69123	UNCHANGED	UNCHANGED	3	3	3	3
A0A1D6DVJ8	H(+)-ATPase 5	7.32	71075.5	9705.69	21	48.27	0	17636.2	24847.3	21161.2	19654.2	22080.1	23750.3	21158.7	17097.9	19994.7	29138.5	21704.6	31879.9	21214.9	21828.2	19417.1	27574.3	0.496568	0.153133	-0.127747	0.337134	UNCHANGED	UNCHANGED	3	3	3	3
P41040	Calmodulin	3.92	16868.8	9696.84	12	99.33	0	130646	55995.6	51327.2	99274.1	116474	118143	50417.7	157929	119106	74765.1	111216	51839.2	79323	111297	109151	79273.4	0.503278	0.1552	0.460513	-0.489507	UNCHANGED	UNCHANGED	3	3	3	3
A0A1D6MQV8	Glycine hydroxymethyltransferase	8.71	10747.4	9686.38	4	45.36	0	23206	17489.4	22287.5	10557.7	14535.7	15996.9	15417.4	18001.1	10068.1	13730	16093.6	9499.85	20994.3	13696.8	14495.5	13107.8	0.0909861	0.826824	-0.53439	-0.0634095	UNCHANGED	UNCHANGED	3	3	3	3
A0A1D6HIF8	ADP/ATP translocase	9.99	21588.8	9649.31	7	56.99	0	73278	91509.4	95616.2	70125.8	84384.5	83518.9	60598.4	86073.5	69363.2	68347.1	74075	80340.9	86801.2	79343.1	72011.7	74254.4	0.218705	0.427656	-0.269485	-0.0956284	UNCHANGED	UNCHANGED	3	3	3	3
B6SKZ9	40S ribosomal protein S12	5.19	15340.6	9615.69	5	57.14	0	97431.3	83943	39970.7	104659	89881	124453	12512.3	138355	75714.3	100420	142488	53095.7	73781.7	106331	75527.2	98667.8	0.967493	0.795718	0.0337343	-0.10791	UNCHANGED	UNCHANGED	3	3	3	3
A0A1D6ESW6	Pyruvate dehydrogenase E1 component subunit beta	6.76	23153.9	9591.34	5	48.79	0	2924.62	2715.29	3316.46	1735.32	1361.71	4001.55	3300.62	5174.63	9073.31	7541.08	4116.5	5457.54	2985.45	2366.19	5849.52	5705.04	0.169142	0.0612322	0.970367	1.26967	UNCHANGED	UNCHANGED	3	3	3	3
K7TM64	Pyruvate kinase	6.34	57794.3	9567.41	23	70.02	0	136731	146485	151620	116229	132637	157059	147516	125661	141662	138490	114432	130433	144945	135308	138280	127785	0.444023	0.614841	-0.0679175	-0.0825328	UNCHANGED	UNCHANGED	3	3	3	3
P46722	NAD(P)H-quinone oxidoreductase subunit I, chloroplastic	6.46	21670.5	9555.58	11	57.78	0	453530	487255	454613	378490	422799	435106	455781	362801	417634	376573	382607	365879	465133	412132	412072	375020	0.142992	0.106469	-0.174746	-0.136139	UNCHANGED	UNCHANGED	3	3	3	3
B4FUZ5	30S ribosomal protein S1	4.44	43775.5	9541.31	15	55.36	0	202458	220650	305207	111186	148029	149185	170840	105848	164440	160366	213309	63170.3	242772	136133	147043	145615	0.0645488	0.845768	-0.723367	0.0971439	UNCHANGED	UNCHANGED	3	3	3	3
B6TGG7	3-oxoacyl-[acyl-carrier-protein] synthase	7.52	49378.2	9524.44	20	70.07	0	80969.9	81460.1	99064.8	200743	128451	132729	80304.6	104471	90842.3	125536	136594	208717	87164.9	153974	91872.7	156949	0.635256	0.936452	0.0758882	0.0276024	UNCHANGED	UNCHANGED	3	3	3	3
K7UGI3	Putative thioredoxin superfamily protein	7.72	19357.3	9504.11	11	73.89	0	115981	101464	89154.6	204439	144315	125744	121791	129126	113672	121141	163950	177426	102200	158166	121530	154172	0.0968063	0.897781	0.249914	-0.0368948	UNCHANGED	UNCHANGED	3	3	3	3
A0A1D6M2W3	Heavy metal transport/detoxification superfamily protein	4.48	17054.3	9479.47	8	91.93	0	64185.7	146007	164613	140131	122906	162900	47189.3	122425	70645.7	132071	155660	142610	124935	141979	80086.6	143447	0.303512	0.91831	-0.641548	0.014838	UNCHANGED	UNCHANGED	3	3	3	3
A0A1D6F519	L-ascorbate peroxidase	5.02	25896.3	9477.71	16	87.29	0	126539	108623	112795	195391	132011	143624	99692	122736	122557	144945	171031	142889	115986	157009	114995	152955	0.920888	0.859533	-0.0123786	-0.0377364	UNCHANGED	UNCHANGED	3	3	3	3
B4FPA0	Alpha/beta-Hydrolases superfamily protein	5.26	26013.7	9477.11	12	82.92	0	174177	120272	91075.3	164443	153783	149276	128031	188110	121605	136332	144140	177308	128508	155834	145916	152593	0.618153	0.82004	0.183276	-0.0303171	UNCHANGED	UNCHANGED	3	3	3	3
A0A1D6H1H6	Hydroxymethylbilane synthase	6.72	37979.4	9457.45	24	78.1	0	21549.2	16932.4	22688.3	19346.6	16792.4	27231.4	22834.1	35676.6	21939	31286.2	36034.9	20386.8	20390	21123.5	26816.6	29236	0.249454	0.220809	0.395267	0.468897	UNCHANGED	UNCHANGED	3	3	3	3
A0A1D6MPD0	Cysteine synthase mitochondrial	5.78	24692.6	9454.57	10	75.11	0	5200.56	5647.49	7152.71	3007.75	2920.1	3648.89	4313.77	6331.06	3343.56	4424.37	6374.89	5185.52	6000.25	3192.25	4662.8	5328.26	0.275474	0.0251565	-0.363827	0.739093	UNCHANGED	UP	3	3	3	3
P55005	Beta-amylase	4.7	55522.3	9403.89	28	82.38	0	10640.7	18495.7	14274.7	228144	262437	117793	12551.3	48260.3	76968.3	452498	481259	570811	14470.3	202792	45926.7	501522	0.169068	0.00607484	1.66623	1.30632	UNCHANGED	UP	3	3	3	3
K7U6M0	NAD(P)-binding Rossmann-fold superfamily protein	8.77	64195.3	9329.7	32	82.71	0	146936	220666	184450	185953	220792	197756	181996	133406	191635	176422	188129	214039	184018	201500	169012	192863	0.61908	0.598077	-0.122716	-0.0632015	UNCHANGED	UNCHANGED	3	3	3	3
B6SXW8	RuBisCO large subunit-binding protein subunit alpha	5.01	61456.3	9278.08	32	75.17	0	167614	141637	152957	142862	187039	188900	169089	152209	130594	203567	234386	157670	154069	172934	150630	198541	0.810679	0.394888	-0.0325667	0.199218	UNCHANGED	UNCHANGED	3	3	3	3
C0HHH9	Stress-response A/B barrel domain-containing protein UP3	6.06	26464.5	9254.68	8	68.75	0	94571.3	140991	129603	218044	213352	182500	92850.7	121423	94737.7	188553	203280	226962	121722	204632	103004	206265	0.326096	0.922627	-0.240893	0.0114673	UNCHANGED	UNCHANGED	3	3	3	3
B4FR80	Post-illumination chlorophyll fluorescence increase	4.63	28870.3	9232.47	8	67.04	0	221036	259316	296794	200736	208320	274357	201748	199069	294621	209260	230715	172698	259049	227805	231813	204224	0.51604	0.459891	-0.160263	-0.157643	UNCHANGED	UNCHANGED	3	3	3	3
A0A1D6EQY9	Sterile alpha motif (SAM) domain-containing protein	7.45	115038	9164.57	15	26.36	0	96241.1	90533.7	79997.6	175551	129343	152409	141248	133265	86101.4	122223	150029	113338	88924.1	152434	120205	128530	0.154619	0.239712	0.434849	-0.246082	UNCHANGED	UNCHANGED	3	3	3	3
B4FWL1	L-ascorbate peroxidase	4.5	20851.3	9158.34	12	91.62	0	69703.3	53923.1	54769	107939	72926.5	79341.8	40804.8	51186.3	55530.9	66667.9	78666.6	65722.1	59465.2	86735.9	49174	70352.2	0.201184	0.228719	-0.274148	-0.302034	UNCHANGED	UNCHANGED	3	3	3	3
A0A1D6PUL3	Aconitate hydratase	5.64	96384.8	9134.17	44	72.27	0	140043	142205	138723	158125	127988	178099	122657	204787	158943	157513	189227	170505	140324	154737	162129	172415	0.411116	0.362871	0.208385	0.156067	UNCHANGED	UNCHANGED	3	3	3	3
B4G1P4	GTP-binding nuclear protein	6.73	25402.9	9129.58	11	57.92	0	202786	153234	141062	145401	182212	190257	126526	143524	124652	141074	131844	87461.4	165694	172623	131567	120126	0.159999	0.0715345	-0.332722	-0.523072	UNCHANGED	UNCHANGED	3	3	3	3
A0A1D6NHH6	GTP-binding nuclear protein	6.73	25455.9	9129.58	10	62.44	0	78351.3	59205.9	54502.7	40742.5	51057.4	53311.6	71277.6	80853.5	70221.9	74749.1	69858.8	46342.2	64020	48370.5	74117.7	63650.1	0.277446	0.186099	0.211295	0.396035	UNCHANGED	UNCHANGED	3	3	3	3
P17847	Ferredoxin--nitrite reductase, chloroplastic (Fragment)	6	63854.9	9090.4	28	72.23	0	192396	186615	114475	154506	170619	180447	101919	91140.8	137808	112419	96154.2	122709	164496	168524	110289	110427	0.132575	0.00579716	-0.576755	-0.609854	UNCHANGED	DOWN	3	3	3	3
A0A1D6J965	Phosphoglycolate phosphatase 1A chloroplastic	9.23	40117.5	9081.97	14	81.97	0	84694.3	102548	91990.7	102721	105751	103564	100301	96767.7	86604.6	99029.7	90097.6	95531.3	93077.7	104012	94557.8	94886.2	0.833829	0.0294501	0.022761	-0.13248	UNCHANGED	UNCHANGED	3	3	3	3
K7U9U9	Ferredoxin--nitrite reductase chloroplastic	6.47	66684.1	9077.4	27	69.18	0	145953	141245	85301.6	65315.8	73130.4	76685.4	148979	133224	201440	156034	133363	170091	124166	71710.5	161215	153163	0.261582	0.00190804	0.376708	1.09481	UNCHANGED	UP	3	3	3	3
A0A1D6HXL4	Spermidine synthase 2	5.24	31569.9	9068.44	13	89.72	0	53478.3	49219.9	54699.4	55549.1	80202.4	71297.1	55440.6	46966.1	44641.1	50693.6	64351.5	49322.6	52465.9	69016.2	49015.9	54789.3	0.401353	0.175694	-0.0981294	-0.333042	UNCHANGED	UNCHANGED	3	3	3	3
A0A1D6HK97	Photosynthetic NDH subunit of subcomplex B 4 chloroplastic	5.88	20572.2	9054.31	6	29.83	0	199063	170279	99143.7	211695	189381	137852	160495	150741	164738	181478	194245	144657	156162	179643	158658	173460	0.937655	0.826595	0.0228768	-0.050527	UNCHANGED	UNCHANGED	3	3	3	3
A0A1D6IX86	Beta-glucosidase3	5.4	31502.6	9026.74	8	51.82	0	52815.4	31433.9	21578.6	21354	22730.2	19573.5	17861.7	22844.6	21715.6	27298.9	31738.3	26741.5	35276	21219.2	20807.3	28592.9	0.196367	0.0156274	-0.761594	0.430284	UNCHANGED	UNCHANGED	3	3	3	3
K7UFG9	Rubredoxin family protein	10.3	37575.9	9017.51	7	46.82	0	358729	378707	397922	155894	166479	174979	370428	424371	237938	183098	125535	159623	378453	165784	344246	156085	0.577766	0.610904	-0.136675	-0.0869699	UNCHANGED	UNCHANGED	3	3	3	3
B4FRX4	NAD(P)H dehydrogenase subunit M	6.39	24036.3	9015.99	5	45.71	0	76159	57766	28062.5	225715	201273	94842.3	56789.7	77908	88965	154445	172976	63432.3	53995.8	173943	74554.2	130285	0.29053	0.45268	0.465442	-0.416951	UNCHANGED	UNCHANGED	3	3	3	3
K7V2N6	Putative USP family protein	5.08	27360.9	9000.54	7	45.12	0	68213.7	81764.4	53558.1	23927.7	25476.1	24630.5	44339.7	73807	70837.8	31157.3	41424.6	28947.6	67845.4	24678.1	62994.8	33843.2	0.715881	0.0769676	-0.107017	0.455631	UNCHANGED	UNCHANGED	3	3	3	3
A0A1D6MPD2	Cysteine synthase	9.43	33699.6	8983.85	15	65.94	0	140851	126012	189292	42216.5	50194.7	44697.8	171531	168693	135502	52459.5	57670.3	41967.5	152052	45703	158575	50699.1	0.784744	0.389795	0.0606057	0.14967	UNCHANGED	UNCHANGED	3	3	3	3
C0P3S5	Fumarylacetoacetate (FAA) hydrolase family	5.28	24731.6	8952.45	13	85.71	0	139432	126080	92057.4	138724	166133	131677	104072	103034	121777	150900	141236	174608	119190	145511	109628	155581	0.567297	0.524191	-0.120646	0.0965368	UNCHANGED	UNCHANGED	3	3	3	3
B4FMY6	V-type proton ATPase subunit C	5.31	42821.6	8949.64	16	66.84	0	158350	165761	194830	103761	132182	152642	153335	162858	86254	137869	159065	153534	172980	129528	134149	150156	0.217423	0.254799	-0.366772	0.213197	UNCHANGED	UNCHANGED	3	3	3	3
B4G1K9	PSI-G	10.43	15275.4	8931.27	6	36.62	0	433112	480687	502108	466805	491947	380926	516538	467181	482683	403472	420143	470386	471969	446559	488801	431334	0.538614	0.717273	0.0505549	-0.0500478	UNCHANGED	UNCHANGED	3	3	3	3
B6TQ06	Aminomethyltransferase	8.16	44433.8	8922.36	26	78.48	0	249471	217642	244260	356529	292506	408037	196884	201926	333812	255572	192848	259430	237124	352357	244207	235950	0.884824	0.0429681	0.0424642	-0.578557	UNCHANGED	UNCHANGED	3	3	3	3
B6TCN7	Threonine endopeptidase	9.4	15984.7	8900.94	6	43.92	0	80679.7	155944	157699	143877	122411	129631	129860	133184	129067	121257	97699	143199	131441	131973	130704	120719	0.97825	0.483044	-0.00811453	-0.128594	UNCHANGED	UNCHANGED	3	3	3	3
B6SR38	NAD(P)-linked oxidoreductase superfamily protein	10.97	19393.3	8865.65	4	34.24	0	57073	78384.3	89144.7	82717	75529.7	80344	68973	56082.7	14579	64694.7	57068	68563	74867.3	79530.2	46544.9	63441.9	0.208823	0.0156296	-0.685714	-0.326067	UNCHANGED	UNCHANGED	3	3	3	3
A0A1D6LSD1	Elongation factor 1-alpha10	9.28	42503.1	8859.15	17	68.59	0	84739	94884.6	90241.7	97443.3	108035	98903.3	89354.8	105816	87014.4	110134	83713.8	97831.7	89955.1	101461	94061.8	97226.5	0.567662	0.637659	0.0644033	-0.0614982	UNCHANGED	UNCHANGED	3	3	3	3
A0A1D6HHJ7	Inorganic diphosphatase	7.28	35791.9	8826.95	11	52.05	0	46976.6	24231	7339.79	111936	79252.5	32919.9	31134.7	68257.5	57391.6	48566.3	65279.6	69401.4	26182.5	74702.9	52261.3	61082.4	0.17664	0.597635	0.997142	-0.290407	UNCHANGED	UNCHANGED	3	3	3	3
B4FUS5	ATP-dependent Clp protease proteolytic subunit	6.13	32400.9	8814.95	15	66.12	0	48084.3	88110.8	58650.7	94451.1	100473	110634	65331.6	115360	120689	127822	111196	91502.6	64948.6	101853	100460	110173	0.171024	0.509759	0.629251	0.11329	UNCHANGED	UNCHANGED	3	3	3	3
A0A1D6K1B9	Hydroxyproline-rich glycoprotein family protein	6.6	41061.6	8799.87	22	72.45	0	148511	150943	79566.3	72576.7	58967	40824	135865	207372	221994	95583.7	57946	113479	126340	57455.9	188410	89002.8	0.154699	0.168159	0.576567	0.631396	UNCHANGED	UNCHANGED	3	3	3	3
B4FIV0	Succinate--CoA ligase [ADP-forming] subunit alpha, mitochondrial	8.27	34621.8	8768.79	13	54.98	0	30385.1	29858.1	27595.9	23137.3	26434.2	24935.4	24215.3	35111.3	32071.6	20272.8	26965.4	24588	29279.7	24835.6	30466.1	23942.1	0.741634	0.702678	0.0573022	-0.0528631	UNCHANGED	UNCHANGED	3	3	3	3
A0A1D6KDZ3	Shikimate kinase family protein	8.4	30662.2	8756.3	15	84.36	0	64987.2	62017.7	56335.2	88908.7	81250.8	85846.6	51773.3	57667.1	52440.7	91602.2	102288	69875.2	61113.4	85335.4	53960.3	87921.7	0.0855671	0.804735	-0.179589	0.0430758	UNCHANGED	UNCHANGED	3	3	3	3
B6SLK4	Elongation factor 1-beta	4.35	23464.4	8710.31	10	51.14	0	215141	109410	89789.5	193540	168208	156534	129205	214729	175028	194254	218206	143530	138114	172761	172987	185330	0.491543	0.635971	0.324812	0.101319	UNCHANGED	UNCHANGED	3	3	3	3
A0A1D6LHK3	Inorganic diphosphatase	5.46	25034.8	8658.6	9	70.45	0	28992.4	20753.7	13987.7	42688.4	41801.2	18867.7	32403.9	31525.1	17099.1	39259.3	43106.6	41175.9	21244.6	34452.4	27009.3	41180.6	0.431136	0.441063	0.346363	0.257359	UNCHANGED	UNCHANGED	3	3	3	3
Q84RL8	Plasma membrane intrinsic protein	9.06	30905.8	8636.13	7	48.61	0	100327	108843	87684.1	93527.5	132102	133688	77579.5	82041.4	104606	147706	108878	124248	98951.3	119773	88075.5	126944	0.353891	0.700008	-0.167978	0.0838973	UNCHANGED	UNCHANGED	3	3	3	3
P23225	Ferredoxin-dependent glutamate synthase, chloroplastic	6.19	176656	8625.99	70	74.75	0	259615	207114	200968	198559	206785	204446	188369	186646	202647	201782	141823	239624	222566	203263	192554	194410	0.194694	0.77218	-0.208969	-0.0642476	UNCHANGED	UNCHANGED	3	3	3	3
C4JBJ3	Calmodulin-7	4.64	20577	8614.47	5	54.64	0	102517	42478.4	38570.9	51092.2	38692.4	38929.8	23724.1	72325.1	52586.6	30299.5	44705	22518.7	61188.9	42904.8	49545.3	32507.7	0.666222	0.247308	-0.304522	-0.400356	UNCHANGED	UNCHANGED	3	3	3	3
A0A1D6PZ68	Enoyl-[acyl-carrier-protein] reductase [NADH] chloroplastic	6.52	40202	8607.99	13	73.14	0	280943	290197	295080	370727	388950	295078	299021	221445	259822	340646	390850	266184	288740	351585	260096	332560	0.276919	0.701797	-0.150728	-0.0802578	UNCHANGED	UNCHANGED	3	3	3	3
A0A1D6EPA8	Voltage-dependent anion channel protein1a	9.41	11779.5	8601.53	8	78.7	0	146906	122582	123365	128429	134767	127647	112364	131884	119345	99587.1	119571	118903	130951	130281	121198	112687	0.376542	0.0640606	-0.111664	-0.209301	UNCHANGED	UNCHANGED	3	3	3	3
B4F848	20 kDa chaperonin chloroplastic	8.94	25811.7	8551.43	18	74.8	0	146392	97566.9	116001	272363	237401	211258	132739	162540	129611	209727	238322	215621	119986	240341	141630	221223	0.288158	0.387452	0.239258	-0.119577	UNCHANGED	UNCHANGED	3	3	3	3
B6TH57	Succinate--CoA ligase [ADP-forming] subunit alpha, mitochondrial	8.01	34550.6	8525.63	13	54.98	0	93800.9	92173.9	85190.4	82612.7	94384.2	89032.9	63187.4	87864.4	83687.7	76666.8	101977	92432.4	90388.4	88676.6	78246.5	90358.6	0.206874	0.846133	-0.208112	0.0271084	UNCHANGED	UNCHANGED	3	3	3	3
C0P429	UTP--glucose-1-phosphate uridylyltransferase	5.64	51473.1	8485.2	24	73.02	0	50568.7	37788.3	42085.3	31030.3	46797.8	41372.8	46813.3	34910.7	44761.3	46100.1	44392.3	33404.8	43480.8	39733.6	42161.8	41299.1	0.814112	0.81013	-0.044442	0.0557489	UNCHANGED	UNCHANGED	3	3	3	3
Q41764	Actin-depolymerizing factor 3	5.29	16014	8471.62	8	78.42	0	39415.8	32720.2	40653.3	44387.2	52574.9	47769.6	37381.8	53039	47925.1	41094.3	51225.3	34287.4	37596.4	48243.9	46115.3	42202.4	0.17847	0.330897	0.29465	-0.193023	UNCHANGED	UNCHANGED	3	3	3	3
B4FHK4	Natterin-4	6.57	42316.5	8453.44	24	73.53	0	39730	145396	44434.3	66595.7	62170.7	36643.3	48521.7	212621	155200	196200	135630	157713	76520.1	55136.6	138781	163181	0.351944	0.00569218	0.858898	1.56539	UNCHANGED	UP	3	3	3	3
A0A1D6PJL0	Aconitate hydratase	6.29	107418	8391.41	43	72.9	0	168942	143641	195272	128795	211186	114541	124839	124864	75094.8	168030	217857	182606	169285	151508	108266	189497	0.0521004	0.320864	-0.644873	0.322787	UNCHANGED	UNCHANGED	3	3	3	3
A0A1D6EST2	Proteasome subunit beta type	4.56	14994.1	8389.57	8	71.85	0	31044.9	37686.8	30498.4	48150.8	38995.9	40919	31793.5	49084.8	38775.4	32963.7	42079.9	34425.9	33076.7	42688.6	39884.6	36489.8	0.285597	0.193421	0.270016	-0.226354	UNCHANGED	UNCHANGED	3	3	3	3
A0A1D6LYF6	Ribulose bisphosphate carboxylase large chain	4.39	19262.6	8388.06	4	58.96	0	1465.76	3505.83	2114.05	2577.18	4301.69	2554.86	6148.3	2610.43	3172.55	-	-	-	2361.88	3144.57	3977.09	0	0.266484	-	0.751779	-	UNCHANGED	Unique L80_N10	3	3	3	0
K7V9P7	Beta-ketoacyl-[acyl-carrier-protein] synthase I	6.28	51754	8377.68	20	73.18	0	55323.7	58750.3	69192.5	70369.5	71138.2	101868	48941.4	48684.6	39056.8	74819.7	71286.3	58128.1	61088.8	81125.2	45560.9	68078.1	0.0425719	0.321791	-0.423111	-0.25296	UNCHANGED	UNCHANGED	3	3	3	3
A0A1D6KKS1	Peptidylprolyl isomerase	8.17	24262.7	8361.35	11	60.26	0	190093	202272	210712	158617	114951	201457	49035	210959	242873	95482	224461	110198	201026	158342	167622	143380	0.60913	0.769935	-0.262169	-0.143196	UNCHANGED	UNCHANGED	3	3	3	3
A0A1D6NYE7	Restorer of fertility2	6.51	64138.4	8354.38	25	72.18	0	164468	179915	195310	152740	175812	175364	131916	158990	188384	149410	202178	146529	179898	167972	159763	166039	0.339422	0.926288	-0.17124	-0.0166977	UNCHANGED	UNCHANGED	3	3	3	3
A0A1D6HDL0	Phenylalanine ammonia-lyase	6.15	63713.8	8316.19	28	71.28	0	248298	165426	191559	90705.2	121022	171852	156506	254928	128599	169251	149320	50151.1	201761	127860	180011	122907	0.657292	0.915391	-0.164563	-0.0569903	UNCHANGED	UNCHANGED	3	3	3	3
A0A1D6L4E9	Exoglucanase1	8.14	71665	8296.02	27	68.95	0	178082	155681	123655	151239	140298	109243	165879	218448	145268	116387	111271	135206	152473	133593	176532	120955	0.421799	0.433521	0.211379	-0.143381	UNCHANGED	UNCHANGED	3	3	3	3
A0A1D6JN03	Aconitate hydratase 1	7.31	111284	8276.37	47	68.95	0	61396.9	106380	66738.2	120085	89407.5	91296.2	217512	122791	85391.1	125961	118443	160051	78171.9	100263	141898	134818	0.202055	0.0998497	0.860135	0.42723	UNCHANGED	UNCHANGED	3	3	3	3
B4FS03	Adenine phosphoribosyltransferase	4.94	19519.7	8235.16	9	64.44	0	76705	73222.7	93994.3	74443.3	83938.3	87110.7	58798.7	84085	68219.3	63740.3	94257	71553.3	81307.3	81830.8	70367.7	76516.9	0.326046	0.620308	-0.208473	-0.0968653	UNCHANGED	UNCHANGED	3	3	3	3
C4JAX7	UDP-sulfoquinovose synthase chloroplastic	8.11	53022.8	8207.23	27	71.61	0	207424	173222	66314	197618	189852	99205.7	221337	270771	240888	176371	194417	286026	148987	162225	244332	218938	0.10075	0.288446	0.713659	0.432522	UNCHANGED	UNCHANGED	3	3	3	3
A0A1D6MV35	Plasma membrane ATPase	5.36	70933.6	8203.54	30	59.05	0	18882	24459.4	26161.3	21181.3	25854.7	23885	22520.5	18652.3	26644.4	29378	24087.3	26134.7	23167.6	23640.3	22605.7	26533.3	0.868631	0.231236	-0.0354192	0.166556	UNCHANGED	UNCHANGED	3	3	3	3
A0A1D6Q7Z8	Inorganic diphosphatase	4.8	21916	8181.24	9	70.83	0	56148.5	30650.6	11369	38223.4	33123.6	19392.2	23232.9	70198.1	47745.8	54578.9	72957.6	71371.3	32722.7	30246.4	47058.9	66302.6	0.487441	0.0114063	0.524175	1.1323	UNCHANGED	UP	3	3	3	3
P21569	Peptidyl-prolyl cis-trans isomerase	8.96	18577.1	8158.24	10	73.84	0	117924	108210	129654	150431	141312	118907	150073	219401	293493	113497	122173	112051	118596	136883	220989	115907	0.0707925	0.101105	0.897917	-0.239977	UNCHANGED	UNCHANGED	3	3	3	3
A0A1D6Q3E0	2-hydroxy-3-oxopropionate reductase	6.95	21623.2	8138.9	10	73.79	0	135768	125297	138337	92108	115088	121698	144204	113245	101026	102478	134469	87879	133134	109631	119492	108275	0.367952	0.938173	-0.155966	-0.0179519	UNCHANGED	UNCHANGED	3	3	3	3
A0A096UAZ3	3-isopropylmalate dehydratase small subunit 2	8.41	25894.3	8132.89	8	50.2	0	79904.3	95092.7	163229	136584	97866	150204	77161	132768	128871	118904	116477	90444	112742	128218	112933	108608	0.995416	0.340308	0.00244347	-0.239464	UNCHANGED	UNCHANGED	3	3	3	3
K7UKK5	Elongation factor G, chloroplastic	5.17	84585.8	8131.07	47	79.69	0	119695	75343	81837.6	63505.9	75543.8	108148	66105.9	92588.3	58354.3	74231.9	80305.6	53288.3	92291.8	82399.2	72349.5	69275.3	0.312771	0.448779	-0.35122	-0.25029	UNCHANGED	UNCHANGED	3	3	3	3
A0A1D6HUV1	Plasma membrane ATPase	8.06	97834.6	8112.96	24	43.36	0	31786.7	26378	24177	52159.1	36721.4	37738.7	27437	39937.3	24034.9	32414.7	29884	50656	27447.2	42206.4	30469.7	37651.6	0.60144	0.609259	0.150717	-0.164751	UNCHANGED	UNCHANGED	3	3	3	3
B6T927	NAD(P)H-quinone oxidoreductase subunit S chloroplastic	4.84	25008.4	8097.38	11	68.94	0	271653	170956	145678	305683	275786	210878	214783	217453	211821	255560	275033	235900	196095	264116	214686	255498	0.654518	0.789381	0.130671	-0.0478592	UNCHANGED	UNCHANGED	3	3	3	3
A0A1D6I846	Proteasome subunit beta type	7.82	19539.2	8055.83	8	63.79	0	22011	22896.6	17874.6	24568.5	20594.8	21620.7	13365.9	23616.6	16495.2	17548.6	24163.4	19636.5	20927.4	22261.3	17825.9	20449.5	0.413895	0.47255	-0.231419	-0.122473	UNCHANGED	UNCHANGED	3	3	3	3
Q9ST25	Cortical cell-delineating protein	7.89	14092.5	8022.47	6	55.64	0	106906	199537	155162	214336	146169	200437	116349	159555	164964	166709	125697	149484	153868	186981	146956	147297	0.833713	0.172945	-0.0663148	-0.344163	UNCHANGED	UNCHANGED	3	3	3	3
B6TB97	40S ribosomal protein S3	9.84	25729	8010.71	8	43.23	0	62502.1	54085.7	48506.6	99665.8	66593.6	62957.5	38758.9	114220	64320.7	67718.6	54459.8	48587.1	55031.5	76405.6	72433.2	56921.8	0.482962	0.207626	0.396394	-0.424697	UNCHANGED	UNCHANGED	3	3	3	3
A0A1D6QHK0	Pyruvate kinase	6.84	52651.6	7895.33	21	74.53	0	72005.8	77161.6	77901	82877.6	88219.8	103377	74457.9	62257.5	61418	87317	72915.3	79038.2	75689.5	91491.4	66044.5	79756.8	0.104229	0.189089	-0.196655	-0.198028	UNCHANGED	UNCHANGED	3	3	3	3
B4FB80	Thioredoxin F2 chloroplastic	8.97	21202.5	7840.7	10	54.23	0	88650	51149.2	50841.7	55321.4	49032.3	47601	74371.1	63389.2	56374.8	39895.5	46548.1	46263.9	63547	50651.5	64711.7	44235.8	0.935869	0.116743	0.0262034	-0.195391	UNCHANGED	UNCHANGED	3	3	3	3
A0A1D6H2R4	H(+)-exporting diphosphatase	5	80599.7	7806.8	20	34.6	0	289769	307799	306945	150365	230705	237363	281610	216066	359916	254790	248197	189085	301504	206144	285864	230690	0.72846	0.520618	-0.0768475	0.162304	UNCHANGED	UNCHANGED	3	3	3	3
A0A1D6E5Z0	Phenylalanine ammonia-lyase	6.08	76282.9	7777.93	32	70.98	0	70556.6	46011.3	63511.5	21135.2	28045.1	47510	26673	69062.5	26149.9	37830.3	33602.5	14701.7	60026.4	32230.1	40628.5	28711.5	0.291582	0.757157	-0.563107	-0.166782	UNCHANGED	UNCHANGED	3	3	3	3
A0A1D6Q5V6	Chaperonin 60 subunit alpha 2 chloroplastic	4.88	21667.5	7734.19	6	53.17	0	13627.6	11099.8	9443.07	10894.4	12780.3	8687.83	9252.2	6082.39	5295.19	2484.81	2893.58	2569.31	11390.2	10787.5	6876.59	2649.23	0.0581184	0.00238531	-0.728024	-2.02572	UNCHANGED	DOWN	3	3	3	3
C4J5Y0	Zinc finger (C3HC4-type RING finger) family protein	4.62	55813.4	7730.48	17	57.95	0	38156.7	7603	12583.7	84999.4	103916	64146.5	49786.7	29310	10531	113047	116558	121628	19447.8	84353.9	29875.9	117077	0.519044	0.0495876	0.619376	0.472937	UNCHANGED	UNCHANGED	3	3	3	3
A0A1D6NW76	Serine/threonine-protein phosphatase 2A 65 kDa regulatory subunit A beta isoform	4.82	66218.6	7726.37	20	50.51	0	258187	271533	402986	192732	261541	452478	146492	251524	322626	334270	301755	209583	310902	302250	240214	281869	0.363118	0.824711	-0.37214	-0.100719	UNCHANGED	UNCHANGED	3	3	3	3
A0A1D6KMK8	Thioredoxin family protein	8.88	40154.2	7651.65	9	65.93	0	133293	215764	198534	151025	154125	204003	190752	180728	228945	140801	199988	218531	182530	169718	200142	186440	0.577661	0.595733	0.132885	0.135571	UNCHANGED	UNCHANGED	3	3	3	3
P17344	ATP synthase subunit a, chloroplastic	5.15	27351.2	7639.8	6	38.87	0	101169	213056	173837	134160	200495	196179	202977	154779	147987	230876	182175	215885	162687	176944	168581	209646	0.881361	0.27403	0.0513449	0.244656	UNCHANGED	UNCHANGED	3	3	3	3
B6SSH9	Extracellular ribonuclease LE	8.05	28269.2	7633.51	6	50.79	0	159744	38171.7	51905	177087	228513	27350.3	157552	374971	105559	188763	252253	260260	83273.7	144317	212694	233758	0.228161	0.237432	1.35285	0.695782	UNCHANGED	UNCHANGED	3	3	3	3
C0PG07	Dehydroascorbate reductase	6.39	28979.3	7629.43	14	77.48	0	165368	73315.7	35196	173882	116811	90504	88452	172854	196577	112050	134517	153510	91293.1	127066	152628	133359	0.292887	0.829427	0.741441	0.0697422	UNCHANGED	UNCHANGED	3	3	3	3
A0A1D6KDZ5	Shikimate kinase family protein	4.73	14202.3	7604.12	8	78.13	0	37680.1	31387.1	38955.2	35136.8	29016.8	34977.8	30649.9	28303.3	31984.9	40277.6	36451	32318.7	36007.5	33043.8	30312.7	36349.1	0.091463	0.340251	-0.248373	0.137541	UNCHANGED	UNCHANGED	3	3	3	3
K7TQM1	Heat shock 70 kDa protein 3	5.45	57263.1	7597.66	19	49.9	0	15973.4	26306.5	22854.1	18599.3	13825	18997	20184.7	22602.4	14067.4	16317.6	23874	14672.7	21711.3	17140.4	18951.5	18288.1	0.524143	0.74438	-0.196137	0.0935042	UNCHANGED	UNCHANGED	3	3	3	3
K7TT73	40S ribosomal protein S3-1	9.87	25619.9	7594	7	50.44	0	60729.2	53659.3	49738.1	95078.5	65738.7	65146.5	32792.4	89405.3	57165.6	72169.8	63079.5	51487.6	54708.9	75321.2	59787.8	62245.6	0.776295	0.320917	0.128076	-0.275085	UNCHANGED	UNCHANGED	3	3	3	3
B4FAE1	Ras-related protein RABD2c	4.94	22734.5	7570.17	11	74.88	0	135046	123603	125172	104968	123923	119008	111287	100112	115067	94453.1	89835.3	88395.8	127940	115966	108822	90894.7	0.0291425	0.0136683	-0.233496	-0.351438	UNCHANGED	UNCHANGED	3	3	3	3
A0A1D6EC44	Double Clp-N motif-containing P-loop nucleoside triphosphate hydrolase superfamily protein	9.54	52796.7	7559.8	21	68.61	0	12071	15336.6	15674.9	10600	14966.6	14876.3	11012.4	13802.3	6460.68	11037	11765.2	6904.56	14360.8	13481	10425.1	9902.23	0.180427	0.161934	-0.462076	-0.445099	UNCHANGED	UNCHANGED	3	3	3	3
A0A1D6PEH4	Phosphoenolpyruvate carboxykinase homolog2	7.37	18925.7	7546.68	9	85.38	0	11283.5	9226.23	10071.3	7386.26	8782.17	7876.89	8930.65	7228.49	7512.37	6836.62	7046.99	9091.36	10193.7	8015.11	7890.5	7658.32	0.0444111	0.688464	-0.369483	-0.0656932	UNCHANGED	UNCHANGED	3	3	3	3
A0A1D6EZ36	Peptidylprolyl isomerase	6.14	47530.2	7516.99	18	60.59	0	96759.3	129361	119371	112365	94756	103282	99452.3	94599	111104	100281	100388	105825	115164	103468	101718	102165	0.281709	0.821295	-0.179106	-0.0182852	UNCHANGED	UNCHANGED	3	3	3	3
A0A096RG04	SOUL heme-binding family protein	4.48	23816.7	7513.95	15	92.2	0	84186.3	160007	64719.3	176025	177489	128715	183170	166702	176914	172515	177425	265106	102971	160743	175595	205016	0.0693055	0.263726	0.770016	0.350975	UNCHANGED	UNCHANGED	3	3	3	3
A0A1D6HDK6	Adenosine kinase 2	4.74	12724.6	7509.23	6	78.63	0	64034	89661.7	142037	74602.6	102180	101027	92749.5	111900	99918.8	121175	132094	77230.9	98577.5	92603.2	101523	110166	0.906798	0.408337	0.0424732	0.250551	UNCHANGED	UNCHANGED	3	3	3	3
A0A1D6EC52	Double Clp-N motif-containing P-loop nucleoside triphosphate hydrolase superfamily protein	5.14	66196.8	7498.48	28	72.91	0	85290.5	30506	35493.2	67863.1	86179.2	72303	72473.8	69368.9	68362.5	17474.7	72061.2	13696.7	50429.9	75448.4	70068.4	34410.9	0.325394	0.10498	0.474484	-1.13263	UNCHANGED	UNCHANGED	3	3	3	3
K7V9I5	Chloroplast stem-loop binding protein of 41 kDa b chloroplastic	7.37	36016.9	7481.63	20	87.85	0	164803	215523	138866	194138	213149	197764	128640	114168	132297	223879	227474	192983	173064	201684	125035	214779	0.107005	0.350568	-0.468973	0.0907549	UNCHANGED	UNCHANGED	3	3	3	3
A0A1D6EEB5	Transketolase	5.93	69841.8	7460.29	21	61.61	0	61988.7	72097.5	61657.2	92739.9	79666.6	65815.8	74832.6	67342.3	74765.1	99187.3	86516.4	178171	65247.8	79407.5	72313.3	121291	0.170399	0.2314	0.148332	0.611131	UNCHANGED	UNCHANGED	3	3	3	3
A0A1D6FKV6	Ketol-acid reductoisomerase	5.87	63252.9	7459.87	32	79.76	0	263549	278490	262635	310957	311246	296378	308363	381525	327270	362665	400892	351552	268225	306193	339053	371703	0.0346791	0.0140869	0.338068	0.279707	UNCHANGED	UNCHANGED	3	3	3	3
A0A1D6NTY2	H(+)-exporting diphosphatase	5.34	72324	7453.7	17	39.71	0	32778.7	20647	18252.5	4810.67	12177.3	11006.7	23005.3	14928.5	14866.3	13881.8	14294.3	5595.11	23892.7	9331.56	17600.1	11257.1	0.296532	0.624844	-0.440992	0.270642	UNCHANGED	UNCHANGED	3	3	3	3
A0A1D6E5Z6	Adenosine kinase	5.56	33015.4	7451.99	12	72.15	0	16026.4	28985.4	19956.6	20014.7	20250.4	22268.9	15669.2	24380.2	21272.4	20072.5	24778.5	15504.8	21656.2	20844.7	20440.6	20118.6	0.80488	0.806243	-0.0833399	-0.0511505	UNCHANGED	UNCHANGED	3	3	3	3
B4FS55	Thioredoxin-dependent peroxiredoxin	10.05	23796.1	7446.15	9	67.43	0	92867.7	129624	68483.3	157373	139125	75776.3	91542	117269	97767.7	131797	94100.7	161802	96991.8	124092	102193	129233	0.80174	0.878422	0.075362	0.0585695	UNCHANGED	UNCHANGED	3	3	3	3
B6U534	PSI-G	10.44	15313.5	7433.98	6	40	0	298571	285765	301385	274338	348775	310350	281574	232090	254654	362872	352164	370184	295241	311154	256106	361740	0.0604566	0.0841425	-0.20515	0.217323	UNCHANGED	UNCHANGED	3	3	3	3
A0A1D6IPW9	3-dehydroquinate synthase chloroplastic	8.46	37399.9	7282.28	14	70.38	0	52741.2	58606.8	63954.4	67379.4	63529.8	66989.3	70090	63862.3	52042.3	73777.3	72052.4	63812.6	58434.2	65966.2	61998.2	69880.7	0.596443	0.30233	0.0854149	0.0831689	UNCHANGED	UNCHANGED	3	3	3	3
A0A1D6MIA3	Phospholipase A1-Igamma1 chloroplastic	6.3	56566.7	7197.08	28	79.21	0	197227	187974	190189	240429	373406	269682	174684	180453	114813	279689	297867	341524	191797	294506	156650	306360	0.172203	0.80233	-0.29203	0.0569331	UNCHANGED	UNCHANGED	3	3	3	3
A0A1D6EHN7	V-type proton ATPase proteolipid subunit	9.98	11371.5	7178.02	3	50	0	132807	168183	190543	114004	156418	175010	203282	225070	247202	184493	61165	167919	163844	148477	225185	137859	0.0435228	0.815662	0.458784	-0.107049	UNCHANGED	UNCHANGED	3	3	3	3
K7TKU2	Zeaxanthin epoxidase chloroplastic	9.69	21018.1	7153.04	2	32.82	0	4865.89	3832.51	3464.51	1103.1	2758.86	2532.55	2474.25	1862.63	-	2920.63	1291.47	671.169	4054.3	2131.51	2168.44	1627.76	-	0.584329	-	-0.388986	-	UNCHANGED	3	3	2	3
A0A1D6PI62	40S ribosomal protein S3a	10.19	34656	7135.76	11	56.54	0	159437	222611	145571	162256	176496	207380	184599	207311	197709	191996	119227	167654	175873	182044	196540	159626	0.448232	0.423854	0.160286	-0.189593	UNCHANGED	UNCHANGED	3	3	3	3
B4G010	Putative inactive linolenate hydroperoxide lyase	5.8	55726.7	7099.23	24	65.54	0	171917	197087	148413	123620	135583	117831	190362	168920	143735	153339	106974	141926	172472	125678	167672	134080	0.817401	0.602826	-0.0407203	0.0933608	UNCHANGED	UNCHANGED	3	3	3	3
Q38JE7	Temperature-induced lipocalin-1	5.19	22653.5	7085.46	9	62.63	0	77218.3	59970.3	51188.3	84683	76714.7	55310	59680.3	107076	43402.7	39332.7	50462.7	61780.7	62792.3	72235.9	70053	50525.3	0.741948	0.117318	0.157858	-0.515709	UNCHANGED	UNCHANGED	3	3	3	3
C4J9R0	PLAT domain-containing protein 3	6.47	22011.7	7023.26	6	42.65	0	74855.3	89432	49743.3	96189.3	124639	63446.7	104122	65938.7	60636.3	105320	105253	230966	71343.6	94758.3	76899	147180	0.772316	0.313171	0.108182	0.635257	UNCHANGED	UNCHANGED	3	3	3	3
A0A1D6Q2S5	SAM domain family protein	10.47	18153.2	7015.19	7	44.05	0	62177.1	61228.4	60268.2	47283.4	51196.5	61051.3	48094.2	53047.9	53550.5	55499.2	38670.1	34949.3	61224.5	53177.1	51564.2	43039.5	0.00612879	0.249584	-0.24774	-0.305142	UNCHANGED	UNCHANGED	3	3	3	3
K7UQT7	Putative elongation factor 1-gamma 2	6.38	47236.5	6996.62	14	60.87	0	25520.9	30958.1	22447.8	36061	26078.8	28672.4	50699.8	46648.2	25126.7	25773.6	14144.7	22109.6	26308.9	30270.7	40824.9	20676	0.155849	0.102773	0.633898	-0.549967	UNCHANGED	UNCHANGED	3	3	3	3
A0A1D6EEX6	CBS domain-containing protein CBSX1 chloroplastic	9.9	27463.4	6988.79	8	33.6	0	118937	84365	57379.3	115545	99628.3	75727	58708	155491	134855	102705	106050	77154.7	86893.8	96966.7	116351	95303.4	0.440121	0.915577	0.421163	-0.0249605	UNCHANGED	UNCHANGED	3	3	3	3
C0PB44	LL-diaminopimelate aminotransferase chloroplastic	6.59	50206.8	6977.59	26	82.03	0	125718	140102	141783	141377	126491	136456	124907	139015	123042	150179	139115	147123	135868	134775	128988	145472	0.391662	0.122774	-0.0749654	0.110194	UNCHANGED	UNCHANGED	3	3	3	3
A0A1D6KZS4	ATPase 4 plasma membrane-type	6.94	74379.4	6975.58	17	37.98	0	64760.7	66855.9	61775.6	63493.6	73892.7	50599.9	46653.6	41088.1	76713.9	43296	43073.7	62328.8	64464.1	62662.1	54818.5	49566.2	0.436278	0.231006	-0.233831	-0.338237	UNCHANGED	UNCHANGED	3	3	3	3
B6SJ21	Guanine nucleotide-binding protein beta subunit-like protein	6.13	36692.9	6952.8	24	95.51	0	188143	198817	212298	137407	146802	180307	169438	198753	152484	160391	178003	128995	199753	154839	173558	155796	0.160231	0.962943	-0.202798	0.0088914	UNCHANGED	UNCHANGED	3	3	3	3
K7VUU0	Protein DJ-1 homolog B	7.99	47114.8	6931.36	17	75.06	0	64510.3	70040	75414	63591.7	80497.7	76421.3	63031.3	56471.3	47431.3	72471.3	72678.3	61399	69988.1	73503.6	55644.7	68849.6	0.0598455	0.501766	-0.330866	-0.0943667	UNCHANGED	UNCHANGED	3	3	3	3
B6T969	Proteasome subunit alpha type	5.36	25880.4	6883.97	7	58.72	0	112231	89606.3	57371.7	117384	109328	113505	87835.4	117166	110392	109036	121084	100324	86402.9	113406	105131	110148	0.362095	0.64021	0.283036	-0.0420494	UNCHANGED	UNCHANGED	3	3	3	3
B4G1Q5	50S ribosomal protein L10 chloroplastic	9.1	24524.2	6876.6	8	43.69	0	153863	109663	59733.3	213532	182768	160518	86054.3	197399	119081	152106	155627	123946	107753	185606	134178	143893	0.570138	0.0854247	0.316416	-0.36725	UNCHANGED	UNCHANGED	3	3	3	3
B4FRJ3	Proteasome subunit beta	5.38	26238.7	6869.71	10	75.41	0	44847.7	57392	53265.7	57845.3	46328.3	56979.3	43944.7	44634.7	45646.3	44362.3	61016	44954	51835.1	53717.7	44741.9	50110.8	0.12954	0.613436	-0.212303	-0.100276	UNCHANGED	UNCHANGED	3	3	3	3
A0A1D6H4B0	Lipoxygenase	5.53	51923	6866.96	24	73.29	0	34445.9	30881.9	33286.2	12546.9	26767.3	17683.7	33945.1	29797.8	37853.1	30702.7	14908.2	25568.7	32871.3	18999.3	33865.3	23726.5	0.716715	0.490805	0.0429782	0.320553	UNCHANGED	UNCHANGED	3	3	3	3
K7VCJ9	Phosphoenolpyruvate carboxylase	5.76	110731	6835.82	36	51.35	0	55555.5	57081.6	54280.8	70322.8	75728.3	67100.8	51536.8	53665.8	57686.7	58359.5	52504.6	58643.3	55639.3	71050.6	54296.5	56502.4	0.534172	0.0106196	-0.0352458	-0.330534	UNCHANGED	UNCHANGED	3	3	3	3
A0A1D6NCX6	Putative 3-hydroxyisobutyrate dehydrogenase-like 1 mitochondrial	6.5	32252	6827.33	8	53.63	0	64746	67894.7	93918.7	56198.7	72381.7	75576.3	84500.3	39502.3	55892.7	63059.3	71425.3	59528	75519.8	68052.2	59965.1	64670.9	0.387967	0.652441	-0.332731	-0.0735258	UNCHANGED	UNCHANGED	3	3	3	3
C0PFK3	Proteasome subunit alpha type	6.09	27531.3	6813.61	9	53.25	0	111263	91235	88588.3	104197	104025	93375	64311	106483	79269.7	86386.7	102403	101014	97028.7	100532	83354.6	96601.4	0.392185	0.563492	-0.21915	-0.0575413	UNCHANGED	UNCHANGED	3	3	3	3
A0A1D6JIB0	K(+) efflux antiporter 2 chloroplastic	5.17	119217	6804.45	20	28.89	0	150636	178983	187755	114263	116189	123703	136658	165224	152960	129329	156005	143623	172458	118051	151614	142986	0.208778	0.0387571	-0.185842	0.276456	UNCHANGED	UNCHANGED	3	3	3	3
A0A1D6JID0	K(+) efflux antiporter 2 chloroplastic	4.87	100495	6782.23	16	30.04	0	-	-	-	-	-	-	-	-	-	-	-	-	0	0	0	0	-	-	-	-	-	-	0	0	0	0
A0A1D6JIB7	K(+) efflux antiporter 2 chloroplastic	9.11	74474.5	6782.23	8	18.5	0	43174.3	43111.6	40804.4	35525.2	46597.8	38872.3	40626.9	44568.3	38461.6	32014.3	35280.2	36443.4	42363.4	40331.8	41218.9	34579.3	0.588818	0.179151	-0.0395125	-0.222009	UNCHANGED	UNCHANGED	3	3	3	3
B4FT31	Dehydroascorbate reductase	5.45	23526.8	6721.85	6	64.02	0	201278	147897	164081	156520	126149	104421	181564	181640	151737	125621	124282	145638	171085	129030	171647	131847	0.977454	0.873561	0.00472762	0.0311619	UNCHANGED	UNCHANGED	3	3	3	3
Q9SE94	Methylenetetrahydrofolate reductase 1	5.52	67056.3	6714.54	21	66.78	0	109900	100251	132617	90568	90021.7	109127	106236	138059	91104.7	104140	108477	83381.3	114256	96572.1	111800	98666.2	0.891069	0.843903	-0.031354	0.0309497	UNCHANGED	UNCHANGED	3	3	3	3
B4FRJ7	Fumarylacetoacetate (FAA) hydrolase family	5.12	24395.1	6692.31	6	49.34	0	34332.3	28201.8	20857.2	26435.4	36953.4	27660.5	22926.4	24667.2	27875.2	32268.5	30423.7	34724.6	27797.1	30349.8	25156.3	32472.3	0.559689	0.581783	-0.144018	0.0975221	UNCHANGED	UNCHANGED	3	3	3	3
A0A1D6NXM4	Glycine--tRNA ligase	4.95	51276.2	6691.66	12	45.73	0	29194.7	33895.7	31305.3	15980.7	20402	19874	27493.7	26105.3	33748.3	24387.7	25529.3	19567.3	31465.2	18752.2	29115.8	23161.4	0.43573	0.127481	-0.111957	0.304664	UNCHANGED	UNCHANGED	3	3	3	3
B6TVL4	Calcium sensing receptor, chloroplastic	10.06	40040.2	6671.72	12	51.65	0	396857	467219	438841	371308	477586	368467	501252	350559	488704	458037	403707	426549	434306	405787	446838	429431	0.82281	0.579037	0.0410411	0.0817025	UNCHANGED	UNCHANGED	3	3	3	3
B7ZZ04	Dirigent protein	5.94	32121.2	6669.53	10	62.75	0	21185.7	12635.7	15646.3	18304.3	29829.7	13141	49498.3	17087	23236	13811	28351.7	37324.7	16489.2	20425	29940.4	26495.8	0.259624	0.511845	0.860572	0.375426	UNCHANGED	UNCHANGED	3	3	3	3
A0A1D6I2X6	Voltage-dependent anion channel protein1b	8.77	29662.5	6658.25	14	84.78	0	73506.8	69742.2	62749.7	65150.4	69511.3	62642.2	58698.8	70020	62569.2	63215.9	78316.3	74522	68666.2	65768	63762.7	72018.1	0.34456	0.276097	-0.106889	0.130974	UNCHANGED	UNCHANGED	3	3	3	3
A0A1D6QRH7	Citrate synthase	7.07	52736.8	6656.95	20	69.07	0	125044	74587.9	47854.9	115127	114911	134567	73169.3	66375.2	64782	89290.3	89046.8	85164.6	82495.5	121535	68108.8	87833.9	0.561912	0.00714905	-0.276474	-0.468521	UNCHANGED	UNCHANGED	3	3	3	3
B8A390	H(+)-exporting diphosphatase	5.09	81094	6648.05	20	35.67	0	169792	159587	176613	130064	186686	203370	131347	175236	160580	231205	241917	176469	168664	173373	155721	216530	0.401903	0.22428	-0.11519	0.320688	UNCHANGED	UNCHANGED	3	3	3	3
K7TV49	Photosynthetic NDH subunit of subcomplex B 1 chloroplastic	6.35	52518.7	6646.48	20	62.42	0	97745.9	93236.3	97848.2	53231.4	71976.6	81275.9	89872.4	64937.5	86456.5	73868.7	70978.9	57860.5	96276.8	68828	80422.1	67569.3	0.116929	0.902083	-0.259595	-0.0266264	UNCHANGED	UNCHANGED	3	3	3	3
C0P439	UDP-arabinopyranose mutase	6.67	41342.6	6628.59	12	43.49	0	20921.4	15427.9	12967.8	15991.2	17693.2	17325.2	9021.17	20122.4	11464.8	30939.2	38108.7	33094.2	16439	17003.2	13536.1	34047.4	0.518701	0.00145929	-0.280312	1.00174	UNCHANGED	UP	3	3	3	3
A0A1D6KUJ0	Cell division control protein 48 homolog D	5.11	71983.2	6622.45	33	76.6	0	160067	164303	196879	277837	193035	209070	172837	201723	153693	170343	190771	186757	173750	226647	176084	182624	0.903951	0.175163	0.0192577	-0.311574	UNCHANGED	UNCHANGED	3	3	3	3
A0A1D6PEZ3	Pept_C1 domain-containing protein	5.3	18606.7	6571.08	6	66.08	0	8600.2	13780.5	9800.16	14119.2	13472.8	15259	7574	5232.73	8950.61	14525.6	16286.4	15499.2	10726.9	14283.7	7252.45	15437.1	0.142222	0.188953	-0.564699	0.112034	UNCHANGED	UNCHANGED	3	3	3	3
A0A1D6E9L2	Zeaxanthin epoxidase1	9.87	18789.5	6559.13	3	28.65	0	72118.1	84883	76292.3	77443.9	90940.4	67140	101672	66044.9	255066	116562	96192.7	99898.9	77764.5	78508.1	140928	104218	0.338172	0.0508122	0.857771	0.408687	UNCHANGED	UNCHANGED	3	3	3	3
B4FBC2	GDP-mannose 35-epimerase	5.97	43365.1	6550.33	19	71.84	0	229663	187619	171784	140003	205865	208203	190014	257707	192961	190754	237409	183831	196355	184690	213561	203998	0.572646	0.528079	0.121179	0.143446	UNCHANGED	UNCHANGED	3	3	3	3
B4FRG8	Mitochondrial dicarboxylate/tricarboxylate transporter DTC	10.02	33817.1	6507.12	15	77.49	0	92671.6	71397.9	88756.2	51348	70391	56208	91848.6	66628.2	80453.5	43327.6	53656.9	43024.6	84275.2	59315.7	79643.4	46669.7	0.660889	0.131999	-0.0815535	-0.345928	UNCHANGED	UNCHANGED	3	3	3	3
A0A1D6DW37	Insect resistance3	4.9	50138.9	6503.99	4	15.74	0	3893.95	9076.97	4727.73	29389.3	22432.1	29385.6	4821.81	2802.58	3769.94	15446.3	18265.9	17743.7	5899.55	27069	3798.11	17152	0.286303	0.0160362	-0.635322	-0.658265	UNCHANGED	DOWN	3	3	3	3
B4FBF6	Mitochondrial dicarboxylate/tricarboxylate transporter DTC	10.02	33432.7	6495.34	15	75.65	0	70861.7	63448.8	77175.8	100565	132376	111429	59550.1	53862.2	61370.9	80347.8	92377.2	77355.6	70495.4	114790	58261.1	83360.2	0.0552655	0.0391165	-0.274998	-0.461565	UNCHANGED	UNCHANGED	3	3	3	3
B4FVP6	Electron carrier/ electron transporter/ iron ion binding protein	7.59	21211	6484.8	9	67.02	0	80285	52998.7	39974	140154	105725	60160.3	69670.3	61314.3	73804.7	100036	128546	118390	57752.6	102013	68263.1	115657	0.445478	0.609011	0.241221	0.181104	UNCHANGED	UNCHANGED	3	3	3	3
B4FTF8	Glutathione transferase	5.32	24997.4	6483.09	10	72.32	0	51248.3	4828.67	7879.67	128232	98364.7	65391.7	5051	16328	33854	94054.3	106065	84944.7	21318.9	97329.6	18411	95021.4	0.873762	0.90988	-0.211564	-0.0346248	UNCHANGED	UNCHANGED	3	3	3	3
B4FKM1	Guanine nucleotide-binding protein beta subunit-like protein	6.13	36692.9	6480.05	22	95.51	0	83321.4	97438	113069	91687.8	112206	130368	85325	115173	67796.4	117050	134477	85382.9	97942.7	111421	89431.5	112303	0.628751	0.963643	-0.131155	0.0113855	UNCHANGED	UNCHANGED	3	3	3	3
B4FZW5	Malate dehydrogenase	8.47	38265.2	6469.72	13	66.94	0	65632.7	68221.7	85258	177279	110156	89592.7	92561.7	61405.7	52409.3	84619.7	90372.3	88918.7	73037.4	125676	68792.2	87970.2	0.771072	0.228323	-0.0863908	-0.514621	UNCHANGED	UNCHANGED	3	3	3	3
Q08069	40S ribosomal protein S8	10.79	25170.8	6436.48	7	39.37	0	103086	132932	72847.7	131157	111378	115046	131261	132944	109741	134452	132633	92818.7	102955	119194	124649	119968	0.314693	0.960996	0.275851	0.00934205	UNCHANGED	UNCHANGED	3	3	3	3
A0A1D6H658	Peroxidase	8.02	33623.8	6393.64	9	71.96	0	32480	40436	44936.7	123166	106928	130513	23779.3	54731.3	29794	91496.3	88011.7	100805	39284.2	120202	36101.6	93437.6	0.769547	0.0280823	-0.121889	-0.363388	UNCHANGED	UNCHANGED	3	3	3	3
A0A1D6H9K5	Mitochondrial import inner membrane translocase subunit Tim17/Tim22/Tim23 family protein	10.13	28415.8	6386.19	12	61.99	0	43776.9	47322.1	41050.2	31273.6	31646.6	35250.1	39424.7	38647.1	49995.8	36075.8	26194.9	24646	44049.7	32723.4	42689.2	28972.3	0.755862	0.379197	-0.0452624	-0.175651	UNCHANGED	UNCHANGED	3	3	3	3
A0A1X7YI07	Pept_C1 domain-containing protein	6.32	15337.4	6349.07	5	59.42	0	7930.5	14484.9	10318.8	20324.8	16334.2	20525.3	12175.7	9064.99	14005.3	18964.2	20654	20147.4	10911.4	19061.4	11748.7	19921.9	0.744517	0.585765	0.10666	0.0636977	UNCHANGED	UNCHANGED	3	3	3	3
A0A1D6PYW9	Thioredoxin family protein	9	38506.4	6330.95	10	47.13	0	16711.2	23931.9	19919.1	10815.9	13086.5	16146.4	28050.1	25029.6	29441.6	19837.8	25339.4	20233.6	20187.4	13349.6	27507.1	21803.6	0.0409921	0.0228177	0.446347	0.707769	UNCHANGED	UP	3	3	3	3
B4F8Q2	Uncharacterized protein	5.38	72947.7	6322.47	22	50	0	33341.4	23843	22129.7	29062.5	30104	23191.5	21669.6	17888.4	23214.3	27431	31803.4	34717.5	26438	27452.7	20924.1	31317.3	0.22328	0.269677	-0.337448	0.190014	UNCHANGED	UNCHANGED	3	3	3	3
A0A1D6J5I0	3-oxoacyl-[acyl-carrier-protein] reductase	9.7	33740	6314.93	10	59.82	0	26571	23815	18929.3	23417.8	22274.9	19865.6	16705.8	25260.3	25348.7	32111	34158.7	34622.3	23105.1	21852.8	22438.3	33630.7	0.863342	0.000823819	-0.042251	0.621961	UNCHANGED	UP	3	3	3	3
A0A1D6KUI8	Cell division control protein 48 homolog D	4.7	77566.4	6311.58	29	65.85	0	115771	109196	116535	117565	117942	128017	87941.2	113324	69264.8	108748	119289	135244	113834	121174	90176.5	121094	0.142406	0.992808	-0.33611	-0.000962585	UNCHANGED	UNCHANGED	3	3	3	3
A0A1X8FXB2	Uncharacterized protein	4.65	18551.2	6238.92	9	69.05	0	36256.8	46639.9	42483.1	42937.3	42728.6	46742.1	36651.2	64965.5	16812.9	49224.5	72480.3	48375.2	41793.3	44136	39476.5	56693.3	0.879103	0.191768	-0.0822758	0.361224	UNCHANGED	UNCHANGED	3	3	3	3
A0A1D6Q567	Succinate--CoA ligase [ADP-forming] subunit beta, mitochondrial	6.56	52009.1	6231.63	15	61.8	0	49474.5	38596.1	31298.3	45094.8	45858.3	57589.5	28709.4	47603	35879.4	48520.8	56687.6	39018.9	39789.6	49514.2	37397.2	48075.8	0.769521	0.836017	-0.0894607	-0.0425315	UNCHANGED	UNCHANGED	3	3	3	3
A0A1D6N1Z8	6-phosphogluconate dehydrogenase, decarboxylating	5.95	52941.4	6138.65	22	81.25	0	96877	88528.8	101261	73848.1	93660.1	106023	88873.4	100927	98972.5	92725.2	112610	131795	95555.7	91177.1	96257.6	112377	0.900691	0.221784	0.010559	0.301601	UNCHANGED	UNCHANGED	3	3	3	3
B4FBI6	Fumarylacetoacetase	5.19	47259.7	6113.78	14	67.68	0	126565	124776	126539	76228.7	72314	54437.3	142736	125960	117915	60408.3	84374.7	86943.3	125960	67660	128870	77242.1	0.711814	0.424608	0.0329533	0.191084	UNCHANGED	UNCHANGED	3	3	3	3
A0A1D6EBQ5	1,4-alpha-glucan branching enzyme	7.07	122240	6110	27	49.31	0	166104	166895	134615	134551	131405	146132	158024	125974	175977	148116	111075	131204	155871	137363	153325	130132	0.894819	0.566982	-0.0237596	-0.0780179	UNCHANGED	UNCHANGED	3	3	3	3
B4FMB1	DUF538 family protein	5.22	17509.8	6098.66	7	60.87	0	30568.7	25918	54095	105887	101626	94097	65096.7	95360.7	20791	80139.7	96559	46483.3	36860.6	100537	60416.1	74394	0.37002	0.159206	0.712856	-0.434464	UNCHANGED	UNCHANGED	3	3	3	3
P49133	Triose phosphate/phosphate translocator, chloroplastic	10.06	44318.3	6097.46	11	24.69	0	157584	642187	573628	486408	548439	528712	666046	535574	726893	593710	438063	483702	457800	521186	642838	505158	0.316005	0.763165	0.489737	-0.0450642	UNCHANGED	UNCHANGED	3	3	3	3
A0A1D6LEZ7	60S acidic ribosomal protein P0	4.1	10240.4	6084.63	4	51.04	0	14814.3	58238.6	66956.3	59470.7	46468.1	65805.8	44623.8	35917	22797.7	37223.9	62638.3	44825.8	46669.7	57248.2	34446.2	48229.3	0.519463	0.393492	-0.438144	-0.24732	UNCHANGED	UNCHANGED	3	3	3	3
B4FKF4	Homoserine kinase	9.74	38512	6067.28	16	59.47	0	77671.7	95064	94140.7	38550.3	47234.7	62960	87457.7	80852.7	84303	57763	63668.7	45911	88958.8	49581.7	84204.4	55780.9	0.469931	0.52215	-0.0792406	0.169964	UNCHANGED	UNCHANGED	3	3	3	3
A0A1D6F8W3	Actin-7	4.88	30039.3	6060.77	5	26.14	0	10412.5	12042.4	13073.5	10756.7	11605	11274.9	15708.6	8378.89	2940.17	12226.1	9348.94	12846.7	11842.8	11212.2	9009.21	11473.9	0.495122	0.824484	-0.394534	0.0332863	UNCHANGED	UNCHANGED	3	3	3	3
A0A1D6FI91	H(+)-exporting diphosphatase	5.66	80793.1	6054.87	14	27.71	0	16457.4	20673.6	25247.3	15535.1	18041.4	25583.1	19917.6	17155.4	25866.5	21571.5	18222.4	17185	20792.8	19719.9	20979.8	18992.9	0.961183	0.836284	0.0129207	-0.0541885	UNCHANGED	UNCHANGED	3	3	3	3
A0A1D6ESB8	Heat shock 70 kDa protein 9 mitochondrial	4.9	58702.8	5985.52	10	35.41	0	64399.9	105667	114129	68301.4	169758	168351	118513	122703	176975	138885	114111	126881	94732	135470	139397	126626	0.139904	0.809461	0.557278	-0.0974028	UNCHANGED	UNCHANGED	3	3	3	3
B4FK45	Metallo-hydrolase/oxidoreductase superfamily protein	8	38427.9	5928.23	9	65.99	0	55564.7	66585.7	36175.3	74761.3	87847.3	93679	56868.3	34474.3	50255	68791.7	79215	87421	52775.2	85429.2	47199.2	78475.9	0.641725	0.421319	-0.161098	-0.12248	UNCHANGED	UNCHANGED	3	3	3	3
B6TLW3	Fiber protein Fb19	6.55	18326.9	5912.83	3	42.11	0	86847.3	64226.5	40363	132907	130402	76399.3	38013	108420	79158.3	96368	116716	130851	63812.3	113236	75197.1	114645	0.665525	0.949678	0.236843	0.0178358	UNCHANGED	UNCHANGED	3	3	3	3
A0A1D6IHN6	Tubulin alpha chain	5.04	42916.6	5911.27	15	65.54	0	28611.6	19825.4	36608.7	6975.57	9076.6	21008.1	22670.1	24032.9	9264.45	11711	23580.4	6478.08	28348.6	12353.4	18655.8	13923.2	0.224907	0.825886	-0.603652	0.172576	UNCHANGED	UNCHANGED	3	3	3	3
B6T361	60S acidic ribosomal protein P1	4.1	11098.5	5883.64	3	75.23	0	80334	94773	113004	40512.7	51509	105737	93053	101333	73311	90585	79041	50482	96037	65919.6	89232.3	73369.3	0.617469	0.766328	-0.106024	0.154471	UNCHANGED	UNCHANGED	3	3	3	3
K7V364	Heat shock protein 90-5 chloroplastic	4.85	89863.5	5852.19	47	71.88	0	37514.2	39614.6	36762.3	29411.9	42908	43567.2	38384.9	38870.5	28945.9	34825.1	42939.4	26962.1	37963.7	38629	35400.4	34908.9	0.485758	0.598971	-0.100853	-0.146092	UNCHANGED	UNCHANGED	3	3	3	3
A0A1D6I6H5	Heat shock protein 90-5 chloroplastic	4.73	90658.2	5843.24	42	75.03	0	120142	87699.4	85838.7	122777	169558	133108	81197.4	90627.7	116143	147740	190837	153263	97893.4	141814	95989.4	163947	0.906747	0.322201	-0.0283371	0.209225	UNCHANGED	UNCHANGED	3	3	3	3
B4F938	Coproporphyrinogen oxidase	8.1	44397.9	5841.33	14	51.39	0	124517	130458	143862	160378	135403	218314	90660.3	192273	136870	182295	181898	133542	132945	171365	139935	165912	0.826798	0.861919	0.0739179	-0.046658	UNCHANGED	UNCHANGED	3	3	3	3
A0A1D6J0R8	Monodehydroascorbate reductase 5 mitochondrial	8.59	51563.5	5796.66	23	76.96	0	32821.7	32760.7	54030.9	39374.2	65116.8	62914.9	35442.2	29667	26684.8	30369.9	39591.4	25650.9	39871.1	55802	30598	31870.7	0.28571	0.059961	-0.381905	-0.808084	UNCHANGED	UNCHANGED	3	3	3	3
A0A1D6JPH3	Glutathione reductase	7	59589.7	5790.48	28	74.55	0	122919	206389	156291	170048	158016	186445	130483	131136	187477	160142	153932	222493	161866	171503	149699	178856	0.712479	0.768979	-0.112741	0.060562	UNCHANGED	UNCHANGED	3	3	3	3
C0P317	Phosphoenolpyruvate/phosphate translocator 1 chloroplastic	10.44	42972.8	5789.45	6	18.23	0	183033	194778	178169	126302	170767	172404	245428	156707	256721	232548	150525	162969	185327	156491	219619	182014	0.344324	0.437943	0.244929	0.217972	UNCHANGED	UNCHANGED	3	3	3	3
A0A1D6HDG3	Succinate-CoA ligase subunit beta	4.8	34669.9	5786.13	11	64.49	0	27125.1	21687.4	17715.4	21203.1	23507.7	25351.2	20692.3	23857.4	22106	32527.3	30337.2	28081.7	22176	23354	22218.6	30315.4	0.988901	0.0166465	0.00276728	0.376382	UNCHANGED	UNCHANGED	3	3	3	3
A0A1D6J0S0	Monodehydroascorbate reductase 5 mitochondrial	7.97	52893	5781.84	24	78.69	0	61754.5	67816.6	60409.8	54763.2	71636	57985.7	89793.2	77135.3	69390.6	83453.4	78700	82056.8	63327	61461.6	78773	81403.4	0.072321	0.0204713	0.314882	0.405404	UNCHANGED	UNCHANGED	3	3	3	3
C0PAU7	Glucose-6-phosphate isomerase	5.44	67887.5	5749.49	33	75.81	0	62612	76626	75087.2	94258	105078	97209.4	84377.1	69101	84728	105464	120095	101524	71441.7	98848.5	79402	109028	0.306666	0.192794	0.152409	0.141401	UNCHANGED	UNCHANGED	3	3	3	3
C0PDS1	Plastidal glycolate/glycerate translocator 1 chloroplastic	9.93	57432.4	5716.42	12	37.08	0	312443	342859	285763	229973	323655	290539	344579	213851	351279	321601	203619	220891	313688	281389	303236	248704	0.837211	0.515631	-0.0488892	-0.178136	UNCHANGED	UNCHANGED	3	3	3	3
A0A1D6PZG9	Glucose-1-phosphate adenylyltransferase	4.98	40517.6	5695.61	20	65.65	0	8747.65	18932.8	19529.9	30401.2	36122.7	31899.5	11739.1	33309.3	25190.7	40845.8	57976.2	32992.7	15736.8	32807.8	23413.1	43938.2	0.346285	0.215536	0.573174	0.421437	UNCHANGED	UNCHANGED	3	3	3	3
B6SQV5	Photosystem II 10 kDa polypeptide, chloroplastic	9.33	13117.9	5671.25	3	25.78	0	79248	489547	744115	473901	534028	707071	392146	429456	655366	446954	579762	688726	437637	571667	492323	571814	0.807769	0.998882	0.169871	0.000371912	UNCHANGED	UNCHANGED	3	3	3	3
B4FT76	ABC transporter I family member 6 chloroplastic	5.33	32418.1	5669.25	10	44.55	0	169666	176168	164696	138596	120892	153366	167017	147909	162567	125835	176120	145885	170177	137618	159164	149280	0.173571	0.538748	-0.0965142	0.117353	UNCHANGED	UNCHANGED	3	3	3	3
A0A1D6HUU8	Plasma membrane ATPase	5.5	65969	5668.29	19	52.48	0	1336.43	2064.14	1393.21	6527.95	8900.66	6513.84	2445.95	1460.98	2566.36	8578.25	7410.62	6913.09	1597.93	7314.15	2157.76	7633.99	0.254298	0.749319	0.433335	0.061747	UNCHANGED	UNCHANGED	3	3	3	3
A0A1D6G0W4	Polynucleotidyl transferase ribonuclease H-like superfamily protein	8.01	47613.5	5652.61	7	23.62	0	153557	94198.3	53801.4	75288.6	61087.8	66618.9	51272	154532	134202	59562.6	76408.8	46137	100519	67665.1	113335	60702.8	0.779794	0.51191	0.173129	-0.156649	UNCHANGED	UNCHANGED	3	3	3	3
B6T2X8	Gibberellin receptor GID1L2	4.75	33089.5	5633.12	8	65.16	0	145729	170432	203337	154785	130402	160094	157028	195322	160163	143541	138549	139062	173166	148427	170838	140384	0.915919	0.434929	-0.0195305	-0.0803751	UNCHANGED	UNCHANGED	3	3	3	3
A0A1D6LZ61	H(+)-exporting diphosphatase	5.14	79435.6	5628.52	12	26.27	0	9007.5	7757.86	7353.67	1048.72	1506.23	1444.79	11156.6	5629.58	9537.13	13470.8	8882.51	6745.79	8039.68	1333.25	8774.42	9699.71	0.690289	0.0136272	0.126167	2.86299	UNCHANGED	UP	3	3	3	3
A0A1D6NTY5	H(+)-exporting diphosphatase	4.71	62608.3	5611.55	11	31.42	0	65446.7	77321.8	65067	49768.7	79099.6	70894.8	64275.9	55264.1	78792.2	97746	71375.7	49941.1	69278.5	66587.7	66110.7	73020.9	0.71055	0.714107	-0.0675228	0.133055	UNCHANGED	UNCHANGED	3	3	3	3
A0A1D6IYD6	Glyoxalase I	4.93	36529.4	5599.6	14	68.28	0	215322	208216	107956	280694	290215	231023	117917	241551	227617	243382	276603	344516	177164	267310	195695	288167	0.740761	0.582958	0.14352	0.108388	UNCHANGED	UNCHANGED	3	3	3	3
P51059	Phosphoenolpyruvate carboxylase 2	5.63	110627	5597.02	47	62.25	0	83715.1	79307	82261.3	92991.1	84360.1	81804.1	95579.7	93279.3	83447	64591.9	62395.7	78784	81761.1	86385.1	90768.7	68590.6	0.0842163	0.0444275	0.15078	-0.332773	UNCHANGED	UNCHANGED	3	3	3	3
B6TY10	Dihydroflavonol-4-reductase	5.28	35643.7	5593.73	15	68.34	0	101204	122533	123807	140662	138115	133210	106895	138112	104467	138465	153647	139433	115848	137329	116491	143848	0.963113	0.291704	0.00799364	0.0669099	UNCHANGED	UNCHANGED	3	3	3	3
Q08277	Heat shock protein 82	4.8	82175.9	5573.79	23	54.41	0	17621.4	42758.9	50581.3	19728.8	30204.3	64718	33138.9	22382.2	48296	33650.2	69295.7	27460.8	36987.2	38217	34605.7	43468.9	0.857778	0.794167	-0.0960172	0.185769	UNCHANGED	UNCHANGED	3	3	3	3
A0A1D6J323	Aconitate hydratase	5.72	86399.4	5566.04	24	51.84	0	38461.2	41963.9	37298.1	27064.2	46279.9	43744.3	52058.7	48697.8	61815.1	56315.8	66025.4	63362.5	39241.1	39029.4	54190.5	61901.2	0.0231752	0.0267738	0.465676	0.665405	UNCHANGED	UP	3	3	3	3
A0A1D6MFZ9	RING-H2 finger protein ATL3	9.16	54106.1	5499.41	9	34.6	0	9494.86	11092.6	11849	4390.72	8820.58	8798.81	7679.14	16644.2	18843.3	11703.1	6422.66	9933.35	10812.2	7336.7	14388.9	9353.03	0.362651	0.399337	0.412301	0.350301	UNCHANGED	UNCHANGED	3	3	3	3
B4G1Y5	NAD(P)-binding Rossmann-fold superfamily protein	7.6	36774.2	5474.3	15	69.88	0	149786	168089	103002	139528	133207	121345	134142	169087	134995	120800	165674	139544	140292	131360	146075	142006	0.81018	0.491134	0.058271	0.112427	UNCHANGED	UNCHANGED	3	3	3	3
A0A1D6FVK7	Dehydroascorbate reductase like1	4.28	10947.5	5461.37	3	76	0	-	-	-	-	-	-	-	-	-	-	-	-	0	0	0	0	-	-	-	-	-	-	0	0	0	0
Q768R3	Dicarboxylic acid transporter2	9.8	58772	5454.52	9	27.4	0	251691	316794	285537	329256	400636	300967	325049	227786	228777	395401	297766	339429	284674	343620	260538	344199	0.553193	0.989404	-0.127819	0.0024289	UNCHANGED	UNCHANGED	3	3	3	3
B4F871	Protein DJ-1 homolog D	5.26	41950.7	5450.45	11	57.88	0	95193	123294	121081	103229	113403	104266	81193	106858	89982	85009	110388	122019	113189	106966	92677.7	105805	0.155825	0.923771	-0.288443	-0.0157399	UNCHANGED	UNCHANGED	3	3	3	3
A0A1D6P0E7	Triose phosphate/phosphate translocator TPT chloroplastic	10.17	11336.3	5421.31	6	46.15	0	-	157244	136564	18254.6	122640	135184	201302	113545	209305	157804	91995.3	43073.4	146904	92026.3	174717	97624.2	-	0.91589	-	0.0851921	-	UNCHANGED	2	3	3	3
P55240	Glucose-1-phosphate adenylyltransferase small subunit (Fragment)	5.46	13417.3	5408.01	8	81.6	0	90904.4	94412.4	87415.8	113559	98814.4	94405.4	74585.7	98732.5	92994.9	71714.6	68781.6	105690	90910.9	102260	88771	82062	0.79114	0.200298	-0.0343639	-0.317448	UNCHANGED	UNCHANGED	3	3	3	3
B4FSZ7	Putative mitochondrial-processing peptidase subunit alpha-2 chloroplastic/mitochondrial	6.18	54379.6	5376.24	21	71.29	0	105660	104288	128661	53973.6	63350.7	63849.6	73110.5	87494	93246.3	46613.3	63514.7	57677.9	112870	60391.3	84616.9	55935.3	0.0464524	0.492544	-0.41564	-0.110582	UNCHANGED	UNCHANGED	3	3	3	3
B5AK47	Dhurrinase-like B-glucosidase	7.95	64616.8	5368.06	30	75.84	0	90736.2	53673	61740.3	120652	119844	128364	59037.6	80550.3	62507.7	92463.2	82025.3	111018	68716.5	122953	67365.2	95169	0.922692	0.0354918	-0.0286536	-0.369548	UNCHANGED	UNCHANGED	3	3	3	3
A0A1D6PUK9	Aconitase1	7.43	69728.9	5351.85	22	63.32	0	22111.4	22294.4	21492.7	26709	19322.2	27206.5	15580.7	28015.7	19228.5	24673.7	23744.2	23219.8	21966.1	24412.6	20941.6	23879.2	0.795498	0.846588	-0.0689068	-0.0318668	UNCHANGED	UNCHANGED	3	3	3	3
P02582	Actin-1	5.07	41902.8	5345.15	20	72.8	0	14106.1	17244.3	16224.8	21011	19266.4	14484.7	24293.4	23069.3	13391.3	17727.6	15284.9	12324.3	15858.4	18254	20251.3	15112.3	0.285909	0.277112	0.352767	-0.272497	UNCHANGED	UNCHANGED	3	3	3	3
B6SST7	50S ribosomal protein L5, chloroplastic	10.58	30570.5	5343.25	13	63.25	0	47710	97502.3	77706	99915.7	52675.7	82459	45574.3	115999	85467	77054.7	41312.7	43694.7	74306.1	78350.1	82346.7	54020.7	0.763886	0.247445	0.148229	-0.536424	UNCHANGED	UNCHANGED	3	3	3	3
Q6XZ79	Fructokinase-1	4.68	34862	5315.22	20	81.73	0	129193	147584	131644	127334	140233	136640	146644	150674	143914	166466	142767	158725	136140	134736	147077	155986	0.146982	0.0559409	0.111478	0.211283	UNCHANGED	UNCHANGED	3	3	3	3
A0A1D6QHJ6	Aluminum induced protein with YGL and LRDR motifs	8.86	38638.1	5309.31	5	25.97	0	17337	25401.9	26652.2	26270.6	23503.9	28856.2	20976.9	32777.9	8004.37	19974.4	28057.2	21974.8	23130.4	26210.3	20586.4	23335.5	0.758491	0.374701	-0.168097	-0.167608	UNCHANGED	UNCHANGED	3	3	3	3
B4FKD5	Eukaryotic translation initiation factor 6	4.49	26970.3	5308.63	6	64.08	0	178453	89673.3	55959.7	89398	85545.3	74093	154970	64963	73054.7	90452	102875	70356.7	108029	83012.1	97662.4	87894.6	0.834467	0.666991	-0.14554	0.082452	UNCHANGED	UNCHANGED	3	3	3	3
B4FAR8	Proteasome subunit alpha type	5.79	27238.9	5297.63	6	57.2	0	103373	115271	129200	62094.3	73527.3	105442	63116.7	99087	89749.7	84512	98234	58207.3	115948	80354.6	83984.4	80317.8	0.0713317	0.998424	-0.465285	-0.000660464	UNCHANGED	UNCHANGED	3	3	3	3
A0A1D6GMN2	Heat shock 70 kDa protein	5.52	62624.9	5290.56	20	59.21	0	23279.3	12142.3	14411.5	17567.9	20207	11471.5	19364.8	20917.9	22251.3	14707.2	17118	16808.2	16611	16415.4	20844.7	16211.1	0.292877	0.943214	0.327538	-0.0180696	UNCHANGED	UNCHANGED	3	3	3	3
P29185	Chaperonin CPN60-1, mitochondrial	5.53	61496.7	5290.2	29	71.75	0	92631.3	88971.5	135731	85293.1	91253.5	121524	72128	58490.6	72676.5	77943	105537	79512	105778	99356.8	67765	87664	0.0728422	0.460849	-0.642425	-0.180634	UNCHANGED	UNCHANGED	3	3	3	3
A0A1D6LC68	Outer envelope pore protein 24A chloroplastic	9.82	23595.9	5289.13	11	68.04	0	59875.3	84826.3	65187.4	73677.6	77375.7	65858.7	57978.6	89514.4	81135.5	57777.8	57460	66163.6	69963	72304	76209.5	60467.1	0.633042	0.0557745	0.123378	-0.257924	UNCHANGED	UNCHANGED	3	3	3	3
B4FLJ3	Isocitrate dehydrogenase [NADP]	6.61	46440	5287.91	15	58.98	0	5488.84	6733.04	6025.01	9490.33	13077.5	11113	4721.02	5706.55	4619.62	9457.42	10829.5	10395.6	6082.3	11226.9	5015.73	10227.5	0.09985	0.420084	-0.278156	-0.134513	UNCHANGED	UNCHANGED	3	3	3	3
C4J9R3	Elongation factor 1-beta 2	4.34	19275	5287.87	7	47.65	0	10246.4	5983.82	5468.62	4143.6	5057.31	3664.33	6121.72	11731.3	8249.94	5145.26	6217.78	5146.49	7232.93	4288.41	8700.99	5503.18	0.546007	0.0888129	0.266599	0.359821	UNCHANGED	UNCHANGED	3	3	3	3
A0A1D6NUU8	Starch synthase, chloroplastic/amyloplastic	5.19	62677.9	5283.1	14	52.86	0	51978.3	53576.3	60376.3	50444	56685.3	75236.7	52779	41280.7	39465.3	52064.3	51966.7	31143.3	55310.3	60788.7	44508.3	45058.1	0.0921642	0.197536	-0.313474	-0.432016	UNCHANGED	UNCHANGED	3	3	3	3
A0A1D6FHT8	ATP citrate synthase	7.5	66546.2	5223.17	29	67.27	0	61722.1	52269.9	52228.3	79569.9	70961.9	101509	79067.9	60348.6	60747.9	97553.1	75622.8	78124.1	55406.8	84013.5	66721.5	83766.7	0.178108	0.983811	0.268089	-0.00424487	UNCHANGED	UNCHANGED	3	3	3	3
P04907	Glutathione S-transferase 3	6.06	23906.5	5205.44	8	51.8	0	125631	65188.7	39564.3	147722	123087	51968.7	93854	162506	120899	135357	152724	152400	76794.6	107593	125753	146827	0.205272	0.251233	0.711518	0.448536	UNCHANGED	UNCHANGED	3	3	3	3
Q9FPK7	Inositol-3-phosphate synthase	5.55	56530.7	5193.6	17	61.96	0	17431.2	29732.3	41158	23320.7	32237.7	63521	27018.7	21184.6	22391.1	25024.7	20294.3	17081.7	29440.5	39693.1	23531.5	20800.2	0.450756	0.20243	-0.323211	-0.93229	UNCHANGED	UNCHANGED	3	3	3	3
A0A1D6GR02	Inorganic diphosphatase	5.98	23632.1	5174.01	3	32.35	0	22034.7	10720.2	7245.15	21175.5	24335	10697.3	13577.4	23096.1	20511.4	14757.1	21210.9	13565.8	13333.4	18735.9	19061.6	16511.3	0.339993	0.664351	0.51563	-0.182358	UNCHANGED	UNCHANGED	3	3	3	3
B6UG51	Cytochrome b5	4.92	14894.9	5171.36	5	58.96	0	29783	21000.7	18558.3	61567.3	58156	31763.3	30662.3	32695.3	22967.7	36498.7	43505.3	36507	23114	50495.6	28775.1	38837	0.278246	0.295802	0.316055	-0.378725	UNCHANGED	UNCHANGED	3	3	3	3
A0A1D6MRM3	ATP citrate synthase	8.09	68811	5160.78	28	69.86	0	32308.2	26944.5	27338.7	28852.7	25731.4	36807.9	34837.1	26589.4	26186.5	24092.8	18926.8	19552.9	28863.8	30464	29204.3	20857.5	0.922896	0.0592717	0.0169218	-0.546541	UNCHANGED	UNCHANGED	3	3	3	3
A0A1D6NQK5	V-type proton ATPase subunit C	4.94	34127.7	5157.8	13	79.33	0	20853.5	22332.1	20417.1	25124.7	25809.3	35819.3	24186	24339.2	8825.41	24323.7	25806.5	28787.1	21200.9	28917.8	19116.8	26305.8	0.707932	0.518875	-0.149281	-0.136575	UNCHANGED	UNCHANGED	3	3	3	3
K7UUB3	Plasma membrane ATPase	6.36	104053	5154.73	13	29.89	0	29995.2	51677.3	35092.7	32857.2	38285.7	35538.8	47714.7	44312.7	50764.4	46611.2	27426.4	34615.6	38921.7	35560.6	47597.3	36217.7	0.271395	0.915409	0.290305	0.0264179	UNCHANGED	UNCHANGED	3	3	3	3
A0A1D6NYF0	Restorer of fertility2	8.5	38096.8	5143.32	11	67.25	0	162214	150739	154895	124619	122300	116083	135625	118997	145301	105560	141644	140138	155949	121001	133308	129114	0.0540192	0.537885	-0.226317	0.093631	UNCHANGED	UNCHANGED	3	3	3	3
C0PEC4	30S ribosomal protein S5 chloroplastic	5.01	34466.2	5140.43	15	52.19	0	89146	256087	257574	166878	111487	273003	88950.3	232289	158269	140543	206857	92975.3	200936	183789	159836	146792	0.586337	0.556662	-0.330142	-0.32428	UNCHANGED	UNCHANGED	3	3	3	3
P49105	Glucose-6-phosphate isomerase, cytosolic	7.11	62522.5	5118.74	22	60.49	0	153234	156010	178042	101315	118208	132067	143390	126864	130119	123726	119455	91489.7	162429	117197	133458	111557	0.0360924	0.696807	-0.283422	-0.0711505	UNCHANGED	UNCHANGED	3	3	3	3
A0A1D6KKC7	Purple acid phosphatase	5.72	73708.2	5088.52	22	54.38	0	79534	57834.3	18409.3	105146	150619	45480	39302.3	126971	67088	100475	132958	197315	51925.9	100415	77787.2	143583	0.457115	0.358758	0.583079	0.51591	UNCHANGED	UNCHANGED	3	3	3	3
A0A1D6M323	Ribosomal protein	9.08	37272.6	5074.38	13	45.22	0	112960	57163.3	59824	192758	135381	91230.3	64806	133523	82932	96475.3	95140.3	92284.7	76649.1	139790	93753.8	94633.4	0.566848	0.199571	0.290608	-0.562838	UNCHANGED	UNCHANGED	3	3	3	3
A0A1D6I1V6	Phosphoenolpyruvate carboxylase3	5.6	89965.9	5072.9	41	66.58	0	73615	63626.9	61059.9	72995.1	65403.6	57260.2	74872.9	74355.2	71031.6	82052.9	84064.4	110714	66100.6	65219.6	73419.9	92277	0.142322	0.0582718	0.151508	0.500666	UNCHANGED	UNCHANGED	3	3	3	3
K7TIN2	Glycine cleavage system P protein	6.61	113029	5047.23	45	76.78	0	155309	134687	175947	156336	163884	206755	127790	120978	114219	145585	150729	120964	155314	175658	120996	139093	0.0520646	0.11477	-0.360236	-0.336725	UNCHANGED	UNCHANGED	3	3	3	3
A0A1D6Q078	Uncharacterized protein	6.38	29992.6	5045.21	10	62.54	0	95196.3	93096.3	54435	152058	147423	131605	60931	99111.7	70238	144958	132862	156515	80909.2	143695	76760.2	144778	0.824644	0.912125	-0.0759453	0.0108336	UNCHANGED	UNCHANGED	3	3	3	3
B4FH88	Methenyltetrahydrofolate cyclohydrolase	6.69	30808.8	5010.39	11	61.3	0	98750.7	40376.7	44108	34732	51940.3	47209.3	39772	48813.7	45234.3	49551.7	62355.7	43929.7	61078.4	44627.2	44606.7	51945.7	0.435979	0.383732	-0.453404	0.219079	UNCHANGED	UNCHANGED	3	3	3	3
A0A1D6KSB0	Protein TIC110 chloroplastic	5.28	111520	5008.64	48	60.32	0	178192	176318	167654	146073	191293	152541	217826	133691	172837	202999	160791	171514	174055	163302	174785	178434	0.977675	0.469679	0.00603905	0.127851	UNCHANGED	UNCHANGED	3	3	3	3
A0A1D6GG78	Tubulin beta chain	4.14	33039.5	5004.14	13	71.33	0	9534.3	6653.01	11113.7	-	-	-	5348.52	6113.26	2932.98	3406.1	5749.63	1831.85	9100.35	0	4798.25	3662.53	0.0566309	-	-0.923412	-	UNCHANGED	Unique L80_N100	3	0	3	3
C4J008	15-cis-phytoene desaturase, chloroplastic/chromoplastic	7.94	64716.2	4984.72	20	50.61	0	55599	140791	152056	53307	123626	123588	134056	117699	109753	109960	94271.3	92721.7	116149	100174	120503	98984.3	0.89602	0.962966	0.0530911	-0.0172296	UNCHANGED	UNCHANGED	3	3	3	3
A0A1D6EXF1	PDK regulatory protein1	7.56	46198.2	4938.33	21	77.93	0	170485	160726	168557	74202.4	92064.5	122086	165306	165532	137501	116512	163174	103300	166589	96117.8	156113	127662	0.344116	0.240641	-0.0937039	0.409455	UNCHANGED	UNCHANGED	3	3	3	3
A0A1D6IKI2	RNA binding protein 1	4.65	28159.3	4932.89	6	47.57	0	54267.3	74707.7	69536.7	67278	40906	65026.6	66696.9	95762.6	54256.1	56330.7	82753	51432.7	66170.6	57736.9	72238.5	63505.4	0.681664	0.677401	0.126579	0.137387	UNCHANGED	UNCHANGED	3	3	3	3
A0A1D6LKG8	Magnesium protoporphyrin IX methyltransferase chloroplastic	9.39	34733.5	4917.58	20	80.86	0	75417	59984.7	88940	96050.7	78228.7	86465.3	91385.3	65046.3	52385.3	74569.3	64814	53578	74780.6	86914.9	69605.7	64320.4	0.734158	0.0468731	-0.103458	-0.434326	UNCHANGED	UNCHANGED	3	3	3	3
A0A1D6GD70	Monothiol glutaredoxin-S14 chloroplastic	9.35	18913.9	4915.32	3	25	0	72765.5	61272.7	39371.7	80861	63711.3	83978.3	70843.5	58140.7	25656	76562	76512.3	61648.3	57803.3	76183.6	51546.7	71574.2	0.726049	0.596279	-0.165271	-0.0900395	UNCHANGED	UNCHANGED	3	3	3	3
A0A1D6HTR0	Heat shock 70 kDa protein 14	9.35	36066.4	4911.16	7	46.15	0	3971.68	3572.69	3943.72	-	-	-	2794.56	2799.77	3249.58	2527.57	2324.25	2284.62	3829.36	0	2947.97	2378.81	0.0112717	-	-0.377383	-	UNCHANGED	Unique L80_N100	3	0	3	3
A0A1D6NQP7	Chalcone-flavonone isomerase family protein	4.41	25461.6	4907.95	6	55.65	0	24101.3	48465.7	55997.3	42588	30288.3	53356	25824	29010	13278	29642.3	33322	21704.7	42854.8	42077.4	22704	28223	0.134316	0.138188	-0.91651	-0.576176	UNCHANGED	UNCHANGED	3	3	3	3
Q84TL7	Legumin-like protein	5.73	38070.4	4899.89	17	81.67	0	71744.7	57128.7	70615.7	86293.3	72931.3	104061	55543.7	72670.3	59434.7	110302	79015.7	95263.3	66496.3	87761.9	62549.6	94860.4	0.602676	0.607742	-0.0882752	0.112212	UNCHANGED	UNCHANGED	3	3	3	3
B6TGS8	6,7-dimethyl-8-ribityllumazine synthase	8.14	22568.8	4882.56	4	45.58	0	58425.2	91312.6	24442.2	91997.4	101186	114900	40896	107199	70791	57100.6	101579	54530.6	58060	102694	72961.9	71070	0.613004	0.130492	0.329598	-0.531044	UNCHANGED	UNCHANGED	3	3	3	3
A0A1D6HTL5	Heat shock 70 kDa protein 14	9.49	32020.8	4870.27	7	40.89	0	6883.19	6243.54	6721.11	5337.43	5730.09	6704.79	4760.45	5599.53	5547.5	4227.97	3985	4063.4	6615.95	5924.1	5302.49	4092.13	0.0168104	0.0113449	-0.319277	-0.533746	UNCHANGED	UNCHANGED	3	3	3	3
A0A1D6NUP6	Thiol protease SEN102	5.63	39533.1	4797.84	8	39.89	0	63196.3	101726	97501.7	83341.3	115113	61943	50716.4	134765	60748	58433	49986.6	77285.8	87474.5	86799.1	82076.5	61901.8	0.86222	0.226293	-0.0918939	-0.487699	UNCHANGED	UNCHANGED	3	3	3	3
P05643	Cytochrome b6-f complex subunit 4	7.16	17545.9	4781.31	3	14.38	0	549441	591501	535867	647614	509756	592491	604290	481459	541047	587989	345223	498761	558936	583287	542266	477324	0.692656	0.263064	-0.0436843	-0.289236	UNCHANGED	UNCHANGED	3	3	3	3
A0A1D6M5R5	Uracil phosphoribosyltransferase chloroplastic	4.67	17615.5	4767.36	8	84.24	0	60039.8	55936.8	68536.6	35914.2	34836.1	46768.1	65993.2	68463.5	66231.7	45447.6	49598.6	38614.7	61504.4	39172.8	66896.1	44553.6	0.228196	0.34048	0.121233	0.185691	UNCHANGED	UNCHANGED	3	3	3	3
A0A1D6MY43	Beta-glucosidase 17	8.61	64907.1	4761.72	25	58.77	0	60792.1	37191.7	43149.7	54628.6	55718.3	60821.7	54372.1	76674	49834	45546.5	39602.6	52916.6	47044.5	57056.2	60293.4	46021.9	0.291351	0.0621523	0.357974	-0.310063	UNCHANGED	UNCHANGED	3	3	3	3
B6TDR5	Geranylgeranyl reductase	9.23	50437.7	4755.89	19	56.46	0	160829	146783	184550	114422	126879	135958	175667	188907	174589	136988	105638	100043	164054	125753	179721	114223	0.259836	0.427886	0.131588	-0.138741	UNCHANGED	UNCHANGED	3	3	3	3
A0A1D6I644	Glucose-6-phosphate isomerase	5.9	70089.8	4744.72	24	56.22	0	89258.6	92541.7	70519.5	93383	92571.6	89778.3	95260.1	77673.3	88742.2	92367.8	87071.5	102292	84106.6	91910.9	87225.2	93910.4	0.734277	0.685758	0.0525261	0.0310482	UNCHANGED	UNCHANGED	3	3	3	3
K7TK74	Putative alcohol dehydrogenase superfamily protein	5.83	38501.2	4726.07	13	69.57	0	76984.7	116309	79132.3	67778.3	56251.7	75250.3	55299.7	98890	80980.3	54590.3	52978.7	53398	90808.6	66426.8	78390	53655.7	0.527563	0.0827241	-0.212159	-0.308034	UNCHANGED	UNCHANGED	3	3	3	3
A0A1D6LS59	23-bisphosphoglycerate-independent phosphoglycerate mutase 1	4.9	22308.7	4714.31	14	67.98	0	30837.2	17320.8	15866.7	28404.6	39392	35767.2	14362.6	16630.9	19451.1	24538.3	24121.7	33940.5	21341.6	34521.3	16814.9	27533.5	0.415497	0.199592	-0.343929	-0.326298	UNCHANGED	UNCHANGED	3	3	3	3
A0A1D6QNZ7	DUF3119 family protein	9.96	23522.2	4711.91	7	46.92	0	156320	173988	185155	134301	138505	164537	156087	80196.3	163964	184619	96857.3	163874	171821	145781	133416	148450	0.242015	0.928956	-0.364978	0.0261711	UNCHANGED	UNCHANGED	3	3	3	3
B6SZK3	NAD(P)H-dependent oxidoreductase	5.62	39421.4	4708.31	18	87.99	0	128711	152035	97429.7	201176	181235	185418	107742	94137	121486	159384	155849	173071	126059	189276	107788	162768	0.359797	0.0298708	-0.225893	-0.217674	UNCHANGED	UNCHANGED	3	3	3	3
A0A1D6LJP0	6-phosphogluconate dehydrogenase, decarboxylating	6.12	55282.9	4707.35	20	70.92	0	58355.3	52639.8	54809.1	27798.3	27910.2	30456.3	40311.9	63958.4	56019.5	32943.4	47493.2	55133.9	55268.1	28721.6	53429.9	45190.2	0.809661	0.0661912	-0.0487984	0.653872	UNCHANGED	UNCHANGED	3	3	3	3
K7UWX4	GrpE protein homolog	4.37	36261.6	4706.57	11	42.07	0	63535	68141	76187.7	57395.7	56452.2	73215.3	68239.6	60354.4	46322.9	50436.4	49926.7	45935.5	69287.9	62354.4	58305.7	48766.2	0.211906	0.0729473	-0.248968	-0.35461	UNCHANGED	UNCHANGED	3	3	3	3
B6U666	Fructokinase-1	4.94	34775	4697.87	20	87.93	0	58071.4	66338	59172.8	48055.6	52923.5	51567.4	50036.7	51412	49105.2	47676.9	40889.1	45459.7	61194.1	50848.8	50184.7	44675.2	0.0146965	0.0667517	-0.286145	-0.18674	UNCHANGED	UNCHANGED	3	3	3	3
B6UHF8	5'-methylthioadenosine/S-adenosylhomocysteine nucleosidase 2	5.67	26899.3	4686.79	3	19.52	0	3298.3	3584.75	6147.65	1111.12	749.916	970.165	3728.72	3495.28	2554.76	474.382	793.904	449.747	4343.56	943.734	3259.59	572.677	0.328246	0.0720463	-0.414189	-0.720658	UNCHANGED	UNCHANGED	3	3	3	3
A0A1D6GLS4	Serpin-Z1	5.31	44386.7	4679.58	18	71.15	0	46038.7	65385	76381.7	34754.7	38289	41217	66090	54618.7	47275	31961	38187.7	41585	62601.8	38086.9	55994.6	37244.6	0.560573	0.815525	-0.160917	-0.0322649	UNCHANGED	UNCHANGED	3	3	3	3
A0A1D6HEW8	Ypt homolog4	4.97	44561.3	4679.07	9	32.67	0	38753.7	37216.5	35904.4	37820.1	50081	52352.6	54331.6	49513.4	54764	47953.5	47178.2	39331.1	37291.5	46751.2	52869.7	44821	0.00114256	0.733538	0.503592	-0.0608311	UNCHANGED	UNCHANGED	3	3	3	3
A0A1D6PZ73	Enoyl-[acyl-carrier-protein] reductase [NADH] chloroplastic	9.09	34539.6	4676.94	9	68.24	0	6491.33	8140.28	8133.61	9166.8	5084.5	14855.5	8261.67	8559.25	1714.95	9381.67	10335.4	10566.2	7588.41	9702.27	6178.62	10094.4	0.573024	0.897434	-0.296512	0.0571657	UNCHANGED	UNCHANGED	3	3	3	3
A0A1D6LD04	Fumarylacetoacetate (FAA) hydrolase family	5.41	30213.4	4670	3	21.33	0	6953.49	7399.16	12704.2	22200.8	25110.9	12525.1	6290.2	11948.5	10669.4	13840.1	22884.2	27041.7	9018.96	19945.6	9636.03	21255.3	0.818558	0.821764	0.0954777	0.0917566	UNCHANGED	UNCHANGED	3	3	3	3
C0PM56	Post-illumination chlorophyll fluorescence increase	4.02	18232.2	4659.1	6	72.39	0	29923.9	40527.5	45873.3	19576	19457.4	44599.4	32664.1	31589.2	58468.8	25545	27007.4	20413.3	38774.9	27877.6	40907.4	24321.9	0.840907	0.700377	0.0772383	-0.196847	UNCHANGED	UNCHANGED	3	3	3	3
A0A1D6MSE3	Dihydrolipoyl dehydrogenase	7.59	53152.3	4648.49	22	69.58	0	91427.8	94225.3	92517.5	92712.1	95197.4	105023	89025.9	94098.2	103133	79479.3	90060.8	109165	92723.5	97644.2	95419.1	92901.8	0.556402	0.642646	0.0413418	-0.0718284	UNCHANGED	UNCHANGED	3	3	3	3
B6TDF7	Plastid-specific 30S ribosomal protein 2	8.87	27419.1	4605.32	13	66.93	0	40738.6	51771.3	55017	106445	55191.8	53099.6	37248.7	65673	52268	47493.3	58702	45307.9	49175.6	71578.9	51729.9	50501.1	0.796713	0.30497	0.0730543	-0.50322	UNCHANGED	UNCHANGED	3	3	3	3
Q05737	GTP-binding protein YPTM2	5.8	22646.5	4576.45	8	57.14	0	10616.3	9597.92	9498.66	5237.72	6865.17	6546.8	9529.62	8558.58	9184.85	10328.5	9964.08	8470.98	9904.28	6216.56	9091.02	9587.86	0.149371	0.0111443	-0.12361	0.625091	UNCHANGED	UP	3	3	3	3
C0PLI2	Cold shock protein 2	5.93	23911	4534.45	3	24.5	0	110018	110650	119409	92807	84034.3	128472	95178.3	98031.3	81192.3	104900	103320	67520.7	113359	101771	91467.3	91913.6	0.022048	0.618047	-0.309569	-0.146979	UNCHANGED	UNCHANGED	3	3	3	3
A0A1D6JFP2	Bifunctional inhibitor/lipid-transfer protein/seed storage 2S albumin superfamily protein	6.85	21179.6	4522.57	5	45.1	0	104735	177633	121545	158281	113728	163775	78287.6	155155	149372	122337	105511	101781	134638	145261	127605	109877	0.842186	0.106745	-0.0774024	-0.402767	UNCHANGED	UNCHANGED	3	3	3	3
P08528	50S ribosomal protein L16, chloroplastic	11.96	15645.4	4510.71	4	41.91	0	67151	116086	89841	51905.3	75572	93464.5	70837.5	81391.7	86676.5	97586	51693	56919.5	91025.9	73647.3	79635.2	68732.8	0.486797	0.807169	-0.19287	-0.0996328	UNCHANGED	UNCHANGED	3	3	3	3
P27923	Ubiquitin-40S ribosomal protein S27a	10.21	17909.8	4494.3	5	34.84	0	256751	302441	258434	295061	308062	292792	235805	301281	248121	273998	299653	297394	272542	298638	261736	290348	0.68838	0.431281	-0.0583674	-0.0406141	UNCHANGED	UNCHANGED	3	3	3	3
Q9XF59	Aquaporin PIP1-2	9.06	31023.9	4482.29	8	52.25	0	35885.4	8592.5	43581.2	53824.7	29112.1	63244	46077.7	7315.24	10502.2	52295.7	12824.3	17495.9	29353	48726.9	21298.4	27538.6	0.647914	0.258059	-0.462764	-0.823264	UNCHANGED	UNCHANGED	3	3	3	3
P52580	Isoflavone reductase homolog IRL	5.6	32851.6	4480.55	17	71.52	0	242952	270262	230305	129721	177198	193174	206379	274425	220023	190038	206678	161305	247840	166698	233609	186007	0.58355	0.452232	-0.0853113	0.158122	UNCHANGED	UNCHANGED	3	3	3	3
B6TFG5	Dihydrolipoyllysine-residue succinyltransferase	8.35	48848.9	4479.5	9	31.61	0	103741	65056.7	45995.3	78608.7	73360.7	70735	54155.3	76747	76399.7	64234.7	91018.3	73258	71597.8	74234.8	69100.7	76170.3	0.899466	0.825016	-0.0512152	0.037134	UNCHANGED	UNCHANGED	3	3	3	3
A0A1D6E501	3-isopropylmalate dehydrogenase	5.49	43159.3	4446.69	16	65.6	0	122110	107167	147712	56776.8	83424.3	83870.4	105686	104280	77265.1	77911.9	71324.7	74711.1	125663	74690.5	95743.7	74649.2	0.117228	0.996619	-0.392314	-0.000797514	UNCHANGED	UNCHANGED	3	3	3	3
B6TV55	Stem 28 kDa glycoprotein	9.37	32204	4438.1	7	41.98	0	902197	856673	1229738	849255	988273	859639	846863	829041	55402.3	852831	994484	897434	996203	899056	577102	914916	0.21687	0.808355	-0.787613	0.025229	UNCHANGED	UNCHANGED	3	3	3	3
A0A1D6LXX3	Uncharacterized protein	7.49	32561.8	4435.65	4	29.97	0	26609	56629.7	34961.2	28325.3	28054.6	45327.7	30251.2	54845.2	44033.5	39031.8	24514.2	23489.9	39400	33902.6	43043.3	29012	0.765894	0.555155	0.127595	-0.224746	UNCHANGED	UNCHANGED	3	3	3	3
Q9AQU5	Aquaporin PIP1-3/PIP1-4	8.82	31226.1	4424.15	8	46.92	0	229056	205757	229955	162118	126651	122994	225265	197534	222521	149804	129321	147874	221589	137254	215107	142333	0.613607	0.736594	-0.0428346	0.0524208	UNCHANGED	UNCHANGED	3	3	3	3
B6SJC8	60S ribosomal protein L18	11.84	21200	4355.03	4	22.99	0	51828.7	80444.7	64361.3	55953.7	61352.7	56070.3	72817	61239.7	56338	66785.3	40950.3	39707	65544.9	57792.2	63464.9	49147.6	0.839324	0.391378	-0.0465246	-0.233756	UNCHANGED	UNCHANGED	3	3	3	3
A0A1D6MCH9	Ubiquitin-conjugating enzyme E2 36	6.15	18408.2	4347.64	5	64.42	0	44096.3	35481.7	31806	46910	39215.5	27442.3	24992.7	58846	47345.7	27984	35208.7	24343	37128	37855.9	43728.1	29178.6	0.566725	0.252748	0.236053	-0.375611	UNCHANGED	UNCHANGED	3	3	3	3
A0A1D6NK14	Glyoxylate/succinic semialdehyde reductase 2 chloroplastic	8.83	35560.9	4347.14	5	29.57	0	23322.3	34936	38463.7	8947.5	11243	15091	28238.3	29728.7	31287.3	9740.5	15365	9287	32240.7	11760.5	29751.4	11464.2	0.62138	0.916415	-0.115922	-0.0368179	UNCHANGED	UNCHANGED	3	3	3	3
B4G1J8	50S ribosomal protein L3-1 chloroplastic	11.02	27867.6	4345.41	6	38.17	0	8618.67	110643	67926.3	14094.3	19673	34638.3	8175.33	157939	28975.3	27046.7	10212.3	10550	62396	22801.9	65029.8	15936.3	0.964361	0.453405	0.0596469	-0.516834	UNCHANGED	UNCHANGED	3	3	3	3
A0A1D6IJJ3	Elongation factor 1-beta	4.17	15733.3	4324.02	8	53.79	0	103279	105066	63180.7	88464.3	78020.3	106625	108027	118185	88119.6	70466.4	81163.9	58840.9	90508.8	91036.4	104777	70157.1	0.430193	0.11903	0.211196	-0.375855	UNCHANGED	UNCHANGED	3	3	3	3
B4FFV3	Malate dehydrogenase	8.22	41845.1	4313.38	14	68.26	0	24715.7	21276.5	15259.7	20605.9	14107.8	14104.3	25254.6	18221.5	31402	10841	19747.5	12450.8	20417.3	16272.7	24959.3	14346.4	0.389009	0.610703	0.289787	-0.181761	UNCHANGED	UNCHANGED	3	3	3	3
A0A1D6GGM0	Retrovirus-related Pol polyprotein LINE-1	9.75	128934	4309	15	23.55	0	111114	144827	121917	52467.3	53472.3	90909	80348	116970	72639	113988	57110	46971.3	125953	65616.2	89985.8	72689.7	0.100479	0.786234	-0.485113	0.147698	UNCHANGED	UNCHANGED	3	3	3	3
K7WFV1	ATP synthase subunit gamma	9.41	35886.1	4289.29	9	39.39	0	115373	145217	62743.7	86910.3	107647	130172	111052	115589	131504	114892	108308	86447.7	107778	108243	119382	103216	0.66537	0.756886	0.147522	-0.0686132	UNCHANGED	UNCHANGED	3	3	3	3
B6T9P0	UDP-glucose 6-dehydrogenase	5.61	53529.1	4273.86	23	78.75	0	75421.8	48047.3	76410.3	37128.8	47414.4	55604.4	52918.2	78785.2	31064.4	40547.9	43753.9	17616.1	66626.4	46715.9	54255.9	33972.6	0.498308	0.263912	-0.296314	-0.459541	UNCHANGED	UNCHANGED	3	3	3	3
A0A1D6I0S7	Plastid-specific 30S ribosomal protein 2	4.61	13803.4	4262.45	6	68.75	0	42744.5	36939.9	42045	65253.7	32859.6	33291.2	30631.3	58372.8	42195.7	31774	50166	35955.4	40576.5	43801.5	43733.3	39298.5	0.721464	0.728341	0.108088	-0.156507	UNCHANGED	UNCHANGED	3	3	3	3
A0A1D6G8L3	Triose phosphate isomerase5	5.93	24886.4	4262.01	6	37.83	0	46307.6	29504.6	28400.4	8560.21	10225.4	17200.6	51510.6	15453.1	13425.6	10626.4	21414.7	9460.45	34737.5	11995.4	26796.4	13833.8	0.592208	0.711894	-0.374455	0.20572	UNCHANGED	UNCHANGED	3	3	3	3
A0A1D6GEX5	Short chain alcohol dehydrogenase1	5.71	29491.4	4257.55	10	68.9	0	79852.7	60864	122181	39857	58552.7	101279	68361	64270.3	56533	71556.3	113766	43804.3	87632.7	66562.8	63054.8	76375.4	0.253691	0.737243	-0.474863	0.198393	UNCHANGED	UNCHANGED	3	3	3	3
B4F836	Lactoylglutathione lyase	6.17	38567.1	4251.77	16	56.48	0	148646	140447	79430.6	165488	164190	164853	111181	145064	134678	153343	147898	143637	122841	164844	130308	148293	0.771483	0.00428523	0.0851276	-0.15265	UNCHANGED	UNCHANGED	3	3	3	3
B4FS10	Uncharacterized protein	10.85	11429	4197.77	4	57.26	0	37437	34955.7	30242.7	15499	37245.7	34501.7	77612	42453.3	40045	39372.7	35225.3	34010.3	34211.8	29082.1	53370.1	36202.8	0.19499	0.368256	0.641539	0.315968	UNCHANGED	UNCHANGED	3	3	3	3
A0A1D6JMR5	Catalase	6.59	56740.8	4197.74	14	52.74	0	149217	202121	113559	56329.9	64101.1	55010.6	63600	141968	162489	38117.3	23094.7	51916.8	154965	58480.5	122686	37709.6	0.460948	0.0774675	-0.33698	-0.633024	UNCHANGED	UNCHANGED	3	3	3	3
B4FRM7	60S ribosomal protein L12	9.48	17831.7	4196.37	10	51.2	0	69131.5	86001.8	65016.2	153657	105117	88638	69039.2	140262	83569.8	106441	94495.4	110770	73383.2	115804	97623.6	103902	0.344925	0.585847	0.411781	-0.156457	UNCHANGED	UNCHANGED	3	3	3	3
A0A1D6LDB6	Acyl-CoA N-acyltransferase (NAT) superfamily protein	10.58	21532.5	4195.88	6	54.08	0	76444.3	85641	77521.7	80313.3	80147	67410.7	85978	84211.7	57668	72458.3	67433.3	52615.3	79869	75957	75952.6	64169	0.704353	0.183106	-0.0725371	-0.243306	UNCHANGED	UNCHANGED	3	3	3	3
B4FB27	NAD(P)-binding Rossmann-fold superfamily protein	8.57	43249.6	4162.86	15	64.68	0	188504	199745	193483	122618	162452	171303	199843	120981	140910	135947	115297	114154	193910	152124	153911	121800	0.169492	0.141081	-0.333291	-0.320743	UNCHANGED	UNCHANGED	3	3	3	3
C0PFZ0	Chaperone protein ClpD chloroplastic	8.37	101992	4157.78	6	21.67	0	6839.67	6439	7027.37	5320.23	7331.1	6430.95	8743	8581.66	5548.32	7494.5	6031.73	6079.55	6768.68	6360.76	7624.33	6535.26	0.462223	0.828319	0.171736	0.0390462	UNCHANGED	UNCHANGED	3	3	3	3
B4FDG2	Acyl carrier protein	5.23	15158.2	4131.75	2	15.71	0	102753	79381.5	76648.9	85805.8	20885.3	78923.8	81256.8	60298.8	80990.7	103915	78806.3	70912.5	86261.2	61871.6	74182.1	84544.6	0.326322	0.377564	-0.217641	0.450435	UNCHANGED	UNCHANGED	3	3	3	3
A0A1D6LIV8	40S ribosomal protein S4-3	8.25	41456.7	4129.38	2	24.37	0	5574	3401.97	2862.03	5624.08	8604	7760.68	3349.86	2659.85	1860.25	-	9115.59	4189.9	3946	7329.59	2623.32	6652.74	0.229628	-	-0.588994	-	UNCHANGED	-	3	3	3	2
A0A1D6GGM2	Retrovirus-related Pol polyprotein LINE-1	7.04	13972.1	4125.85	4	54.84	0	36987.5	39764.7	56812.6	18701.4	19677.4	31633.5	23972.2	32201.1	30802.9	19994.2	23062.8	14901	44521.6	23337.4	28992.1	19319.3	0.0812893	0.448815	-0.618848	-0.272601	UNCHANGED	UNCHANGED	3	3	3	3
A0A1D6JYM4	Glutathione S-transferase L2 chloroplastic	6.14	34088.7	4122.73	4	25.17	0	2574.89	1429.54	1211	2309.31	2278.11	1127.77	2491.22	2314.51	2131.55	1414.74	1528.35	2096.72	1738.48	1905.07	2312.43	1679.94	0.257942	0.637548	0.411583	-0.181434	UNCHANGED	UNCHANGED	3	3	3	3
B6THR9	3-isopropylmalate dehydrogenase	5.25	43662.9	4119.64	16	71.15	0	69819.1	61275.2	84457.5	79275.6	116483	117106	68678.8	67765.3	50209.9	107967	98838.6	103783	71850.6	104288	62218	103530	0.347228	0.955534	-0.207668	-0.0105301	UNCHANGED	UNCHANGED	3	3	3	3
B4FFZ2	Ketol-acid reductoisomerase	6.31	63345.1	4119.41	24	52.85	0	938413	154683	127744	93761.6	116393	143429	107991	103448	150277	164361	142264	121633	406947	117861	120572	142753	0.342687	0.258834	-1.75494	0.27643	UNCHANGED	UNCHANGED	3	3	3	3
B7ZYX8	UDP-glucose 6-dehydrogenase	5.61	53565.2	4091.89	21	70.83	0	37032.9	25005.7	35090.4	17669.5	23057	27014.1	33117.1	44022.8	17448.6	19306.8	22430.8	9438.92	32376.3	22580.2	31529.5	17058.8	0.926003	0.310632	-0.0382383	-0.40454	UNCHANGED	UNCHANGED	3	3	3	3
B6TX62	Ras-related protein RABA1f	5.71	24207.3	4079.26	3	19.91	0	-	-	-	-	-	-	-	-	-	-	-	-	0	0	0	0	-	-	-	-	-	-	0	0	0	0
P17788	50S ribosomal protein L2, chloroplastic	11.78	30293.2	4071.86	10	45.79	0	65628.3	114063	59376	55738.3	61225	69200	84681.7	74050.7	68700.3	90848	48233.7	38171.7	79689.1	62054.4	75810.9	59084.4	0.839148	0.866792	-0.0719775	-0.0707562	UNCHANGED	UNCHANGED	3	3	3	3
B4F874	Acclimation of photosynthesis to environment	9.17	28347.7	4058.4	10	40.23	0	82817	85999	119027	59886	67730.3	69426.7	80306.7	66231.7	86365	72005	68673	61537.7	95947.7	65681	77634.4	67405.2	0.232355	0.706524	-0.305551	0.0373843	UNCHANGED	UNCHANGED	3	3	3	3
B4FG53	Malate dehydrogenase	7.74	41398.5	4057.77	14	73.35	0	80485.3	74027.5	55653.5	49767.7	66925.9	80538	86290.2	46279.7	110460	74582	57850.8	91395.6	70055.4	65743.9	81010	74609.5	0.61537	0.537257	0.209602	0.182502	UNCHANGED	UNCHANGED	3	3	3	3
A0A1D6EU23	3-dehydroquinate synthase chloroplastic	7.86	32271.8	4057.3	11	78.64	0	15860.5	15541.1	18494.1	18615.3	21725.2	22205	22700.1	17299.7	12982.2	24151.6	24235.4	20314.1	16631.9	20848.5	17660.7	22900.4	0.745916	0.297411	0.0865862	0.13543	UNCHANGED	UNCHANGED	3	3	3	3
A0A1D6GE72	Actin-depolymerizing factor 10	5.19	13556.3	4053.16	5	46.02	0	56771.2	46170.4	54969	69199	70744.4	60796.6	44341.2	61530.3	54827.2	58683.2	67315.3	53156	52636.9	66913.3	53566.2	59718.2	0.883999	0.234938	0.0252499	-0.164123	UNCHANGED	UNCHANGED	3	3	3	3
C0PN94	Ras-related protein RABA1d	5.21	24105	4049.29	4	31.8	0	20048	17438.3	16804.2	16131.4	18203.7	18794.7	15015.1	19123	15700.8	14432.1	12830.9	15448.4	18096.8	17709.9	16613	14237.1	0.409484	0.0352499	-0.123425	-0.314901	UNCHANGED	UNCHANGED	3	3	3	3
A0A1D6PC01	ATP-dependent Clp protease proteolytic subunit	5.74	25894.6	4030.22	8	62.29	0	74579.7	51421.7	24211	109594	93497.7	62949.3	37644.3	104086	69510.3	96180.3	108495	54459	50070.8	88680.4	70413.6	86378	0.445829	0.919193	0.491884	-0.0379521	UNCHANGED	UNCHANGED	3	3	3	3
B6U3H3	CP12-1	4.53	14952.4	4010.43	2	47.86	0	67603	73775.5	34792.5	191134	204009	108080	70286	54575.5	43315.5	158888	89258	154780	58723.7	167741	56059	134309	0.862248	0.423966	-0.066996	-0.320683	UNCHANGED	UNCHANGED	3	3	3	3
A0A096RWW7	Chlorophyll a-b binding protein, chloroplastic	7.26	29808.9	4008.9	9	69.37	0	199291	207734	206846	119559	218873	231348	226333	181819	177818	223145	140435	172518	204624	189927	195324	178699	0.587222	0.805962	-0.0671079	-0.0879073	UNCHANGED	UNCHANGED	3	3	3	3
B4G1C9	Dihydrolipoamide acetyltransferase component of pyruvate dehydrogenase complex	8.22	47888	3990.49	11	40.04	0	25107.7	20771.6	25899.5	28117.2	27613.5	33422.1	17423.9	18859.3	14836.3	31828.8	34000.4	23654.3	23926.3	29717.6	17039.8	29827.9	0.025453	0.977391	-0.489685	0.00534277	UNCHANGED	UNCHANGED	3	3	3	3
B4FLR0	GrpE protein homolog	4.33	36477.7	3990.34	8	41.16	0	20230.7	26336	31805.9	9589.99	11098.8	13176.1	23993.4	29044.2	18071.6	11790.6	14072.3	13385.5	26124.2	11288.3	23703.1	13082.8	0.627051	0.221364	-0.140312	0.212848	UNCHANGED	UNCHANGED	3	3	3	3
A0A1D6JPZ5	Serine/threonine-protein phosphatase	5.04	34538.8	3974.36	8	50.17	0	25582.8	19128.8	28483.1	13842.3	13495.5	20169.9	17528	21859.7	16072.5	14304.1	24033.2	11842.7	24398.3	15835.9	18486.7	16726.7	0.144497	0.846282	-0.400289	0.0789508	UNCHANGED	UNCHANGED	3	3	3	3
A0A1D6KPH6	Aminoaldehyde dehydrogenase 1b	5.03	55878.7	3969.23	21	75.69	0	46327.8	55348.2	57847.8	59599	47148.3	58021.5	51323.7	56582.5	49923.6	52823.1	49105.7	50547	53174.6	54923	52609.9	50825.3	0.895688	0.370017	-0.0154016	-0.111863	UNCHANGED	UNCHANGED	3	3	3	3
B6TAJ3	Proteasome subunit alpha type	5.01	30301	3968.91	10	72.99	0	66412.7	80722.7	82655.3	77166	70198.3	102220	58562.7	84049.3	82528.3	64509.7	54197	70207	76596.9	83194.7	75046.8	62971.2	0.880952	0.134242	-0.0294957	-0.401798	UNCHANGED	UNCHANGED	3	3	3	3
A0A1D6PHH8	Peptidase beta subunit	5.83	57217	3963.49	22	63.13	0	111050	89302.9	67670.1	122811	98315.5	117568	54164.7	108464	103101	79174.3	108923	112464	89341	112898	88576.5	100187	0.973135	0.38085	-0.0123984	-0.172324	UNCHANGED	UNCHANGED	3	3	3	3
B4FWX5	Dihydroxy-acid dehydratase chloroplastic	6.29	63952.3	3957.99	12	43.32	0	23511.3	25400.3	22586.8	30194.8	34396.3	47272.5	18290.2	20343.1	20655.8	42391.2	46255.3	34359.9	23832.8	37287.9	19763	41002.1	0.0215674	0.582478	-0.270142	0.136991	UNCHANGED	UNCHANGED	3	3	3	3
A0A1D6KTZ3	Chaperonin2	4.91	37578.2	3946.99	17	76.07	0	78294.7	53999.3	101292	47442.8	70132.8	72337.6	71668.3	53756.5	78672.8	70329.7	85521.6	56991.9	77862.1	63304.4	68032.5	70947.7	0.561378	0.541149	-0.194696	0.164451	UNCHANGED	UNCHANGED	3	3	3	3
C0P4P5	Non-reducing end alpha-L-arabinofuranosidase	4.93	72770.6	3946.72	13	41.16	0	36948.3	41397.3	41244	57826.3	54954.3	47922.7	42305	49717	40688	52332	32187.8	64586.3	39863.2	53567.8	44236.7	49702	0.235957	0.715876	0.150184	-0.10806	UNCHANGED	UNCHANGED	3	3	3	3
A0A1D6I3Z9	Putative cinnamyl alcohol dehydrogenase 6	9.28	13430.3	3940.4	7	40.16	0	63597.7	93888.3	100716	31516.3	82375	93401.7	77444.7	111283	108814	69947	74497	63669.3	86067.2	69097.7	99180.4	69371.1	0.452458	0.989383	0.204592	0.005698	UNCHANGED	UNCHANGED	3	3	3	3
A0A1D6PHI1	Peptidase beta subunit	5.7	47671.2	3931.58	18	62.33	0	62316	45533.5	33057.5	47447.4	52278.2	53714.8	33403.7	58028.1	56158.4	43072.9	53648.6	40590.6	46969	51146.8	49196.7	45770.7	0.85703	0.291643	0.0668535	-0.160219	UNCHANGED	UNCHANGED	3	3	3	3
B4FH55	Histone H2A	10.85	14472.8	3930.94	2	32.12	0	127636	159204	108453	137758	172343	116567	114696	94953.2	101086	186392	126454	160664	131764	142223	103578	157837	0.151039	0.547335	-0.347239	0.150279	UNCHANGED	UNCHANGED	3	3	3	3
A0A1D6ELX2	Aldo-keto reductase/ oxidoreductase	8.85	41013.8	3929.35	16	61.25	0	120172	108863	87180.7	79598.7	93872.3	89387.7	108468	92747	109302	86724.3	88843.7	68478.7	105405	87619.6	103506	81348.9	0.872167	0.462027	-0.0262351	-0.10713	UNCHANGED	UNCHANGED	3	3	3	3
P25706	NAD(P)H-quinone oxidoreductase subunit 1, chloroplastic	4.7	40625.2	3926.73	6	24.31	0	265368	284970	270213	264918	329056	248733	282273	197506	75310.7	343657	165854	293715	273517	280902	185030	267742	0.21652	0.832616	-0.563872	-0.0692234	UNCHANGED	UNCHANGED	3	3	3	3
A0A1D6FKG0	Aspartic proteinase A1	5	46789.9	3917.96	10	58.14	0	16791.5	17863.4	24379.9	28069.2	28081.9	33463.9	18378.6	30532	17382.2	18069.7	23627.1	14659.3	19678.3	29871.7	22097.6	18785.4	0.643856	0.0249859	0.167287	-0.66917	UNCHANGED	DOWN	3	3	3	3
A0A1D6FC43	Importin subunit alpha	5.09	58423.3	3904.56	11	37.95	0	70541.1	63754.7	65946.6	58585.7	58521.8	72200.2	52911.5	67220.3	59725.3	54323	49610.4	45173.3	66747.5	63102.6	59952.4	49702.2	0.212915	0.0634756	-0.154896	-0.344388	UNCHANGED	UNCHANGED	3	3	3	3
K7TH00	Polyamine oxidase1	5.63	56485	3901.25	20	53.8	0	71004.3	87282.3	41884	107571	95346.3	84862	69696	190679	162934	94373.7	112586	131558	66723.6	95926.3	141103	112839	0.128628	0.250042	1.08048	0.234268	UNCHANGED	UNCHANGED	3	3	3	3
A0A1D6E519	Inorganic diphosphatase	5.32	22891.1	3897.43	7	43.28	0	13104.2	8602.47	7044.47	19501.8	15367.8	12233.3	9800.27	17985.6	11493.4	11392.7	12818	16510.9	9583.71	15700.9	13093.1	13573.9	0.318966	0.459113	0.450149	-0.210019	UNCHANGED	UNCHANGED	3	3	3	3
A0A1D6GDM6	DPP6 N-terminal domain-like protein	5.72	74284.3	3895.51	28	68.8	0	216568	88769.3	52958.7	224885	229902	104279	195926	220792	164460	233993	201332	421083	119432	186355	193726	285469	0.228208	0.28223	0.69783	0.61528	UNCHANGED	UNCHANGED	3	3	3	3
K7TFI4	NAD(P)H-quinone oxidoreductase subunit U chloroplastic	4.55	25510.5	3878.79	11	38.4	0	59279.3	106830	89321.3	147612	144137	116232	171301	102711	172772	116324	84705.7	103660	85143.6	135994	148928	101563	0.077184	0.0636528	0.806646	-0.421159	UNCHANGED	UNCHANGED	3	3	3	3
A0A1D6HAE3	L-ascorbate peroxidase	5.37	50667.2	3861.25	23	60.39	0	165381	136521	120200	130768	140077	134662	149624	153082	205374	134365	123175	145493	140701	135169	169360	134344	0.269098	0.911713	0.267461	-0.00882885	UNCHANGED	UNCHANGED	3	3	3	3
P45633	60S ribosomal protein L10	10.66	25375.4	3855.4	5	22.27	0	23079.2	44345.2	24016.3	24483.6	26925.2	23896.8	34045.5	40772	33164.1	21634	14139.3	15925.4	30480.2	25101.9	35993.9	17232.9	0.494434	0.0322471	0.239878	-0.542633	UNCHANGED	UNCHANGED	3	3	3	3
A0A1D6DZK5	Adenosylmethionine aminotransferase1	6.77	56039.1	3848.47	20	79.61	0	55124.9	50676.4	47614.2	52265.2	75760.2	66424.6	66070	36226.8	33419.2	66437.4	79672.2	58018.6	51138.5	64816.7	45238.7	68042.7	0.609825	0.745984	-0.176854	0.0700754	UNCHANGED	UNCHANGED	3	3	3	3
A0A1D6KNN0	D-3-phosphoglycerate dehydrogenase	5.43	54524.8	3845.68	16	57.36	0	33954	45517	36042.3	25752	28802.3	40182.3	48970	65563.3	56522	47979	57169	31067	38504.4	31578.9	57018.4	45405	0.0362151	0.191866	0.566404	0.523891	UNCHANGED	UNCHANGED	3	3	3	3
C0P869	Dihydroxy-acid dehydratase chloroplastic	6.6	63889.3	3837.23	13	48.9	0	13355.4	14428.4	12830.2	14067	12547	16225.9	15873.2	17654.9	17926.2	14804.1	14442.9	11095.7	13538	14279.9	17151.4	13447.6	0.010564	0.628601	0.341311	-0.0866444	UNCHANGED	UNCHANGED	3	3	3	3
A0A1D6PIG6	Myo-inositol 1-phosphate synthase	5.27	48883.9	3831.52	11	44.39	0	13602.4	14287.5	22826.6	22562.8	30893	49869	20843.3	18840	23276.2	29364.8	31519	14015	16905.5	34441.6	20986.5	24966.3	0.275366	0.387495	0.311967	-0.464171	UNCHANGED	UNCHANGED	3	3	3	3
A0A1D6PYB8	Nuclear transport factor1	7.75	21421.4	3818.06	7	79.08	0	71460.3	100189	95556.7	111393	112954	114456	99293.3	100619	87076	101280	127288	88273.3	89068.6	112934	95662.9	105614	0.541546	0.559127	0.103043	-0.0966831	UNCHANGED	UNCHANGED	3	3	3	3
A0A1D6GYN3	Protein LOW PSII ACCUMULATION 3 chloroplastic	8.69	49639.6	3817.32	16	57.18	0	42175.7	39347.3	49590	26949.7	30005.3	27480.7	60289.7	39946.7	42304.7	25461.3	38644	26797	43704.3	28145.2	47513.7	30300.8	0.62067	0.642056	0.120566	0.106465	UNCHANGED	UNCHANGED	3	3	3	3
A0A1D6GM13	Myb-like domain-containing protein	10.02	74620.1	3811.87	8	19.33	0	3782.1	7267.06	3935.67	9991.38	11193.1	10091.8	5494.61	6446.81	5282.71	12185.7	7863.33	9403.07	4994.94	10425.4	5741.38	9817.35	0.565125	0.66946	0.200929	-0.0866995	UNCHANGED	UNCHANGED	3	3	3	3
K7VWA7	Proteasome subunit beta	5.1	23181.4	3802.81	6	76.96	0	84307.3	90197.9	124374	61056.7	47139.5	77936.3	68475	88876	63226	43522.8	71180.3	43402	99626.3	62044.2	73525.7	52701.7	0.151265	0.506891	-0.438279	-0.235447	UNCHANGED	UNCHANGED	3	3	3	3
A0A1D6N2M7	Rieske domain containing protein	7.87	40240.7	3791.32	9	39.46	0	57450	136350	128392	49326.3	81569	73333.7	114762	115725	134591	87098.3	75429.3	67251	107397	68076.3	121693	76592.9	0.610315	0.491409	0.18029	0.170057	UNCHANGED	UNCHANGED	3	3	3	3
C0PGW3	Soluble epoxide hydrolase	5.49	36744.4	3782.79	6	28.7	0	46291.3	34667	37633.7	24103	32217.3	36537.3	27229	68667	40863	27821.3	29195.3	28444.3	39530.7	30952.6	45586.3	28487	0.657923	0.538125	0.205629	-0.119755	UNCHANGED	UNCHANGED	3	3	3	3
B4FM47	Glycosyltransferase	5.74	49539.5	3781.43	16	52.53	0	151609	179875	150165	162545	156545	186928	149173	158464	127078	189519	126578	132200	160549	168673	144905	149432	0.308591	0.434079	-0.147909	-0.174736	UNCHANGED	UNCHANGED	3	3	3	3
C4J1J9	Elongation factor Ts, mitochondrial	5.25	47132.7	3767.99	25	72.92	0	70422.8	75053.2	60991.5	96122.3	81899.7	75079	79319	74312	72509.3	74771.1	67554.1	83770.4	68822.5	84367	75380.1	75365.2	0.228098	0.311287	0.131304	-0.162781	UNCHANGED	UNCHANGED	3	3	3	3
C0PD71	Ras-related protein RABG3f	5.17	23324.1	3767.54	12	71.84	0	68409.8	53990.3	54202.3	62536.1	79753.4	53801.7	69849.9	50949.9	39775.3	49966.9	38664.9	52798.5	58867.5	65363.7	53525	47143.4	0.621147	0.106071	-0.137256	-0.471433	UNCHANGED	UNCHANGED	3	3	3	3
A0A1D6HKA8	Arsenical pump-driving ATPase	8.4	43200.7	3726.61	12	53.81	0	33512.7	32450.7	45301	21598.7	29173	42384.3	31038	27717.3	42812	36748.3	40093.7	22867.7	37088.1	31052	33855.8	33236.6	0.627436	0.799376	-0.131555	0.0980847	UNCHANGED	UNCHANGED	3	3	3	3
B6UAK0	Probable 6-phosphogluconolactonase	8.15	34896	3723.47	10	60.49	0	224444	182004	85340.7	211682	192774	140723	160821	266092	216570	197676	187465	230105	163929	181726	214494	205082	0.379039	0.399739	0.387863	0.174434	UNCHANGED	UNCHANGED	3	3	3	3
Q9FQ11	Sucrose-phosphatase 1	5.36	47612.8	3722.29	11	38.06	0	50619.3	63803.3	60297.7	35315.3	29809	31713.7	41653.3	66251	74959	26172	35794	35922	58240.1	32279.3	60954.4	32629.3	0.812654	0.927428	0.0657183	0.0155587	UNCHANGED	UNCHANGED	3	3	3	3
A0A1D6MAI3	Putative mitochondrial-processing peptidase subunit alpha-2 chloroplastic/mitochondrial	5.59	57317.2	3700.45	12	43.18	0	61261.6	43957.8	49101	48276.4	59540.8	57263.3	53062.1	37676.3	35797.1	49549.6	63148.7	54738.3	51440.1	55026.9	42178.5	55812.2	0.284371	0.888251	-0.286385	0.0204445	UNCHANGED	UNCHANGED	3	3	3	3
B4F8Z3	Adenylosuccinate lyase	5.98	61093.8	3692.47	19	52.67	0	9302.08	10789.5	14575.7	12392.1	13651.6	15713.5	10480.6	10821.2	12743.8	19468.8	14907.1	19857.2	11555.8	13919.1	11348.5	18077.7	0.909945	0.0891416	-0.0261071	0.377148	UNCHANGED	UNCHANGED	3	3	3	3
A0A1D6GF89	Serine/threonine-protein phosphatase	5.02	31584.3	3668.03	6	37.04	0	15316	15607.5	17801	11361.8	11925	20444.6	12350.4	16755	13234	11069	17774.3	10219.3	16241.5	14577.1	14113.1	13020.9	0.24348	0.702184	-0.202647	-0.162878	UNCHANGED	UNCHANGED	3	3	3	3
A0A1D6Q181	Betaine aldehyde dehydrogenase 2 mitochondrial	4.97	53026.4	3659.01	17	72.5	0	45197.6	52055.1	59303.4	59599	56512.7	53268.1	47607.7	45704.8	41542	48256.9	48112	53638	52185.3	56459.9	44951.5	50002.3	0.179286	0.0664285	-0.215274	-0.175234	UNCHANGED	UNCHANGED	3	3	3	3
B8A0V4	Beta-galactosidase	5.67	93063.5	3654.13	13	41.9	0	35677.3	33246.3	19861.7	68861.7	57885	53405	30111.3	33875	38487	61626.3	66752.7	86675	29595.1	60050.6	34157.8	71684.7	0.451983	0.261829	0.206855	0.255487	UNCHANGED	UNCHANGED	3	3	3	3
B4FQQ1	Reactive Intermediate Deaminase A chloroplastic	9.8	18945.7	3649.46	7	59.22	0	74796	28801.7	11866.7	81651	56255	29934	60282	65450.7	66522	56739.7	67458	50972	38488.1	55946.7	64084.9	58389.9	0.247066	0.883813	0.735571	0.0616664	UNCHANGED	UNCHANGED	3	3	3	3
B6ST36	Chloroplast oxygen-evolving complex/thylakoid lumenal 25.6kDa protein	9.57	26450.3	3646.33	6	42.15	0	51407.7	62055	59344	93283	59597	61762	35365	64840	77131.3	69551	61834.3	71122.3	57602.2	71547.3	59112.1	67502.6	0.911769	0.737545	0.0373293	-0.0839559	UNCHANGED	UNCHANGED	3	3	3	3
A0A1D6KWH1	60S ribosomal protein L10-3	10.53	20773	3641.81	5	31.69	0	35507	63779.1	34636.9	36548.3	36942.3	33140.8	33539.9	40448.6	33741.8	45403.8	33813.4	31161.3	44641	35543.8	35910.1	36792.9	0.424959	0.796698	-0.31398	0.0498275	UNCHANGED	UNCHANGED	3	3	3	3
Q43266	Proliferating cell nuclear antigen	4.44	29627.9	3636.45	10	54.75	0	11899.6	14645.6	21122.4	12393.6	11955.6	18768.5	17481.9	20024.8	21636.5	16708.2	16401.9	7072.43	15889.2	14372.6	19714.4	13394.2	0.269889	0.812077	0.311204	-0.101708	UNCHANGED	UNCHANGED	3	3	3	3
B4FB81	Fasciclin-like arabinogalactan protein 6	9.42	25232.5	3633.6	2	8.03	0	186856	158018	201856	247054	91183.5	139026	197382	214322	306892	82397	127030	133130	182244	159088	239532	114186	0.190468	0.409533	0.394351	-0.478443	UNCHANGED	UNCHANGED	3	3	3	3
A0A1D6HW14	Glutaredoxin-dependent peroxiredoxin	5.63	56705.3	3624.1	8	46.63	0	242968	253160	271216	60238.2	223660	220941	301744	209588	264069	215953	273177	339624	255781	168280	258467	276251	0.92819	0.170866	0.0150692	0.715122	UNCHANGED	UNCHANGED	3	3	3	3
A0A1D6LCQ3	SLH domain-containing protein	4.38	99019	3612.2	24	59.45	0	63162.3	79618.1	56580.1	35360.1	46695.6	44880	99103.5	59218.4	70370.9	87677	59158.3	39748.2	66453.5	42311.9	76230.9	62194.5	0.515278	0.238295	0.198031	0.555723	UNCHANGED	UNCHANGED	3	3	3	3
B6T398	Putative plastid-lipid-associated protein 13 chloroplastic	5.59	32650.3	3611.62	12	51.84	0	45293.5	44097.2	46857.3	38855.1	43766.8	43700.2	47937.2	35654.2	32710.7	40339.7	36859.7	39115.2	45416	42107.4	38767.4	38771.5	0.232626	0.157183	-0.228358	-0.119075	UNCHANGED	UNCHANGED	3	3	3	3
B4FL83	Putative uridine nucleosidase 2	5.11	35026.3	3611.43	6	31.9	0	31870.3	42350.7	72076.7	38508.7	37877.3	44682.7	25133	40127.7	28556.3	34036.3	43332	25447.7	48765.9	40356.2	31272.3	34272	0.245586	0.338504	-0.640985	-0.235761	UNCHANGED	UNCHANGED	3	3	3	3
A0A1D6IFM2	SH3 domain-containing protein	4.78	32438.7	3608.3	9	59.87	0	21517.1	27952.6	30940.5	27672.4	24003.8	32855.1	13184.4	21410.3	15170.4	33160.8	47029.5	36174.7	26803.4	28177.1	16588.4	38788.3	0.0517622	0.0978359	-0.692242	0.4611	UNCHANGED	UNCHANGED	3	3	3	3
A0A1D6N5I0	NAD(P)H-quinone oxidoreductase subunit N chloroplastic	9.97	15516.9	3595.64	7	71.13	0	79561.3	41199.7	27698	131866	96143	47639.3	52092	69403	74658	76838	65182.7	65867	49486.3	91882.9	65384.3	69295.9	0.401743	0.412177	0.401915	-0.407026	UNCHANGED	UNCHANGED	3	3	3	3
B4FJ62	Ras-related protein RABA2c	6.11	23849.9	3592.48	3	16.74	0	-	80459.1	60224.8	59449.4	59142.8	59547.5	49315.2	62171.5	84282.7	82087.7	89692.7	92685.6	70342	59379.9	65256.5	88155.3	-	0.000803488	-	0.570073	-	UNCHANGED	2	3	3	3
A0A1D6FR00	Elongation factor 1-beta	4.26	27482.8	3590.74	8	34.8	0	137129	166726	111702	128855	150485	171287	117309	169779	100915	123234	179863	134966	138519	150209	129335	146021	0.743191	0.852785	-0.098978	-0.0407926	UNCHANGED	UNCHANGED	3	3	3	3
A0A1D6F1V0	Amidase 1	6.07	38643.9	3587.92	8	43.58	0	26757.9	30207.3	32951.9	11437.6	13819.7	19315.2	23549.4	17243.7	21857.6	14271.1	16316.7	12306.3	29972.4	14857.5	20883.5	14298	0.0250023	0.8404	-0.521266	-0.0553741	UNCHANGED	UNCHANGED	3	3	3	3
C0HEG7	Putative plastid-lipid-associated protein 13 chloroplastic	7.21	32833.6	3579.71	11	55.52	0	30741.1	31296.1	28884.8	51924.9	58488.8	57191.4	32336.9	28100.7	27322.9	39693.3	36087.3	38488.5	30307.4	55868.4	29253.5	38089.7	0.573222	0.00143424	-0.0510592	-0.552631	UNCHANGED	UNCHANGED	3	3	3	3
B4FNN8	Soluble epoxide hydrolase	4.92	35492.8	3577.45	10	60.63	0	32933.3	38396.7	27371.3	39366.7	37089.3	35374	28324.7	35387.7	35573	42582.7	66215.7	70737.3	32900.4	37276.7	33095.1	59845.2	0.963314	0.0624424	0.00851104	0.682963	UNCHANGED	UNCHANGED	3	3	3	3
B6TNM0	[Acyl-carrier-protein] S-malonyltransferase	5.5	38845.3	3573.43	15	79.08	0	87854.3	81610.3	109356	138913	115161	163078	87211.3	74760	26156	146358	168943	98648.7	92940.1	139051	62709.1	137983	0.213123	0.967877	-0.567626	-0.0111178	UNCHANGED	UNCHANGED	3	3	3	3
A0A1D6Q835	Alpha/beta-Hydrolases superfamily protein	7.98	43054.2	3566.46	11	68.27	0	19059.3	26535.7	30647	40504.7	41350.7	44525.7	32816.7	36625	19937.3	39418.3	38474.7	35794	25414	42127	29793	37895.7	0.511385	0.0609156	0.22935	-0.152712	UNCHANGED	UNCHANGED	3	3	3	3
A0A1D6HXQ3	40S ribosomal protein S4-3	10.29	22294.1	3541.76	3	30.73	0	16271.8	14727.4	10891.4	22066	20789.2	24037.5	15940.2	16917.7	16112.5	17351.4	18963	17029.3	13963.5	22297.6	16323.5	17781.2	0.220664	0.0156203	0.225284	-0.326529	UNCHANGED	UNCHANGED	3	3	3	3
A0A096SXU4	60S ribosomal protein L35a-2	10.87	12959.1	3538.02	4	48.21	0	18902.7	46847.7	23520.7	15447	25761.7	32255.7	22484.3	32272.3	26153.3	38539.7	22293.7	19737.7	29757	24488.1	26970	26857	0.774866	0.772455	-0.141874	0.133217	UNCHANGED	UNCHANGED	3	3	3	3
A0A1D6QSB3	Glyceraldehyde-3-phosphate dehydrogenase GAPCP1 chloroplastic	8.22	44247.1	3528.02	10	48.67	0	5777.03	5167.73	4878.2	5499.1	7227.5	8650.45	8041.75	7261.54	6805.47	7400.67	8945.94	12343.4	5274.32	7125.68	7369.59	9563.34	0.0094486	0.229569	0.482599	0.424486	UNCHANGED	UNCHANGED	3	3	3	3
B4FWS6	Putative carboxylesterase 8	4.82	34792.8	3523.56	11	48.02	0	16929.7	29598.3	8166.67	43156.3	41328.3	50410	11617.7	16480.3	14569.3	48967.7	56525	39699	18231.6	44964.9	14222.4	48397.2	0.563829	0.573095	-0.358268	0.106125	UNCHANGED	UNCHANGED	3	3	3	3
A0A1D6GBB0	Riboflavin kinase	4.75	17206.6	3520.32	3	33.55	0	3598.67	7966.67	8330	9684	14546.7	5357.5	10918.5	6202.33	15380	22161	20664.7	30457	6631.78	9862.72	10833.6	24427.6	0.240985	0.0226501	0.708047	1.30845	UNCHANGED	UP	3	3	3	3
B4FN43	Haloacid dehalogenase-like hydrolase domain-containing protein Sgpp	4.69	27504.4	3500.28	5	38.1	0	80650	71023.7	20376.7	63617.3	79679.7	61410.7	68226.7	69958	101366	90730.7	76943.7	95951	57350.1	68235.9	79850.2	87875.1	0.355876	0.0719411	0.4775	0.364924	UNCHANGED	UNCHANGED	3	3	3	3
A0A1D6EBV7	Uncharacterized protein	7.21	48053.8	3486.81	11	44.7	0	41408.7	42753.7	44036.7	31090.7	39111.7	42035	47211.3	26582	36756	37057.3	55254.3	35671.3	42733	37412.4	36849.8	42661	0.382588	0.501201	-0.213695	0.1894	UNCHANGED	UNCHANGED	3	3	3	3
A0A1D6EH08	O-methyltransferase ZRP4	5.79	35371.6	3482.39	6	21.27	0	37348.5	12697.7	13502	-	-	-	16014.8	1347.79	14811.8	-	-	-	21182.7	0	10724.8	0	0.326152	-	-0.98194	-	UNCHANGED	-	3	0	3	0
Q195N6	Pyruvate, phosphate dikinase regulatory protein, chloroplastic	7.85	46361.5	3481.92	17	65.49	0	5294.02	5595.21	5548.29	7151.21	11059.9	10736.8	6890.15	6390.65	6120.28	5631.55	8211.8	5485.33	5479.17	9649.31	6467.03	6442.89	0.0155231	0.104788	0.239145	-0.582717	UNCHANGED	UNCHANGED	3	3	3	3
B6SHW5	Thioredoxin H-type	4.71	14025.2	3481.16	4	73.44	0	56093.7	36645.3	11881	66690	38394	21966	53542.5	60302.7	67292.3	44483	58316.3	70325.7	34873.3	42350	60379.2	57708.3	0.129629	0.365046	0.791927	0.446418	UNCHANGED	UNCHANGED	3	3	3	3
A0A1D6N0J3	Thioredoxin Y1 chloroplastic	4.64	17995.7	3474.04	2	20.99	0	31661	55488	42213	66482.5	73179	61033	20511	28442.5	7651	52822	83334	94082	43120.7	66898.2	18868.2	76746	0.057413	0.486098	-1.19243	0.198125	UNCHANGED	UNCHANGED	3	3	3	3
B6TLT1	Serine/threonine-protein phosphatase 2A 65 kDa regulatory subunit A beta isoform	4.73	66360.6	3470.71	14	36.29	0	38633.5	40549.2	59905.3	21993	21115.7	31006.1	44595.4	29454.3	38806.6	24609.8	26785.6	23764.1	46362.7	24704.9	37618.7	25053.2	0.341125	0.920707	-0.301512	0.0201955	UNCHANGED	UNCHANGED	3	3	3	3
C0P4F3	Multiple organellar RNA editing factor 9 chloroplastic	9.35	24781	3459.8	8	52.91	0	92365	56566.3	53234.3	101376	92103	75690	58060.7	105355	56637.3	91377	94157	66121.7	67388.6	89722.9	73350.9	83885.2	0.783846	0.642871	0.122311	-0.0970594	UNCHANGED	UNCHANGED	3	3	3	3
A0A1D6PN42	ATP citrate synthase	4.83	36230.4	3459.24	4	27.05	0	22123	14872.7	33471.2	26956	36175.3	54503.3	38669	32688.5	11505.7	43151.8	41664.2	19443.7	23489	39211.6	27621.1	34753.2	0.696655	0.7097	0.233786	-0.174131	UNCHANGED	UNCHANGED	3	3	3	3
P49103	Ras-related protein Rab-2-A	7.21	23216.2	3441.85	7	42.11	0	31630.7	35287.9	38936.7	28227.8	32065.4	40962.5	29331.6	23307.5	21394.1	23857.4	19689.5	19998	35285.1	33751.9	24677.8	21181.6	0.0291997	0.0348382	-0.515849	-0.672155	UNCHANGED	DOWN	3	3	3	3
C4J0P7	Cytochrome c1 1 heme protein mitochondrial	5.99	33434	3436.35	6	47.37	0	50284.3	21115.7	15197	45524.3	41860	31358	17570	47204.3	31259.7	36059.7	36851.7	44500.3	28865.7	39580.8	32011.3	39137.2	0.831079	0.933924	0.149228	-0.0162586	UNCHANGED	UNCHANGED	3	3	3	3
B4FKW0	Thioredoxin superfamily protein	8.79	26247	3425.32	3	21.85	0	16146.7	34232.5	31011	25588.7	40901	32945.5	18872	29241.5	29743.5	20254.5	24880.7	37767	27130.1	33145.1	25952.3	27634.1	0.867074	0.466539	-0.0640277	-0.262346	UNCHANGED	UNCHANGED	3	3	3	3
Q9SAQ3	Proliferating cell nuclear antigen	4.44	29598.9	3420.12	9	48.67	0	18410.8	21095.7	31711.3	20644.4	19525.7	30972.5	22671.4	25665.5	29005.9	31347.8	29616.1	12108.6	23739.3	23714.2	25780.9	24357.5	0.670455	0.932581	0.11903	0.0386122	UNCHANGED	UNCHANGED	3	3	3	3
C0P4G2	Allene oxide synthase1	6.58	53262.9	3417.28	21	61	0	95795.5	89750.2	106755	70202.4	85893.1	77785.1	119684	113062	81447.1	91322.3	98041.7	94900.3	97433.4	77960.2	104731	94754.8	0.599218	0.0270894	0.104199	0.28146	UNCHANGED	UNCHANGED	3	3	3	3
A0A1D6QPZ6	NAD(P)-binding Rossmann-fold superfamily protein	3.83	22610.7	3416.53	8	75.83	0	7286.32	6490.02	5816.52	4869.7	5289.6	4490.49	5930.95	3350.08	3486.66	6540.33	6380.45	6663.5	6530.95	4883.26	4255.9	6528.09	0.072726	0.00255855	-0.617829	0.418815	UNCHANGED	UNCHANGED	3	3	3	3
B4FBK8	3-ketoacyl-CoA thiolase 2 peroxisomal	8.28	48529.2	3406.25	13	46.42	0	71863.3	87696.3	88204.7	43249.7	36111.7	64735	78254.7	73016	85477.7	37329	59954	50607.3	82588.1	48032.1	78916.1	49296.8	0.600542	0.912589	-0.0656143	0.0374941	UNCHANGED	UNCHANGED	3	3	3	3
P04713	Granule-bound starch synthase 1, chloroplastic/amyloplastic	6.6	66651.1	3392.2	7	31.9	0	11131	13509.6	32743.7	11086.2	11867.7	33864	11709.2	27536.7	18727.5	8364.99	9159.83	7130.15	19128.1	18939.3	19324.4	8218.32	0.982115	0.225531	0.014734	-1.20447	UNCHANGED	UNCHANGED	3	3	3	3
A0A1D6IF43	H(+)-exporting diphosphatase	7.13	33343.5	3368.57	11	72.03	0	6285.33	8268.62	7123.67	4791.37	2799.32	5453.26	6470.64	7266.2	10551.8	6306.11	7369.33	4394.99	7225.87	4347.98	8096.23	6023.48	0.561127	0.228778	0.164078	0.47025	UNCHANGED	UNCHANGED	3	3	3	3
K7TP80	Zinc finger (C3HC4-type RING finger) family protein	4.94	54951.5	3353.05	10	29.22	0	-	-	-	3779	4358.35	2553.01	-	-	-	-	-	-	0	3563.46	0	0	-	-	-	-	-	Unique L80_N10	0	3	0	0
B6SI84	Clavaminate synthase-like protein	6.28	36113.2	3328.17	7	45.23	0	16759	17564.3	8996	22643.7	24986.7	15339	10143	27811.7	28293.7	27888.3	24340.7	50004.7	14439.8	20989.8	22082.8	34077.9	0.309155	0.200084	0.612873	0.699149	UNCHANGED	UNCHANGED	3	3	3	3
A0A1D6IKH4	Malate dehydrogenase	6.91	40433.9	3327.56	14	66.67	0	150040	64726.7	91651	159360	119228	129636	130055	158100	165183	108002	192183	141008	102139	136075	151113	147064	0.148062	0.707684	0.565086	0.112047	UNCHANGED	UNCHANGED	3	3	3	3
K7UXK5	Putative alcohol dehydrogenase superfamily protein	6.08	39220.8	3309.89	17	81.01	0	125959	102966	102437	164176	118243	172856	118701	151728	111994	200983	139646	193822	110454	151758	127474	178150	0.306268	0.362993	0.206764	0.231319	UNCHANGED	UNCHANGED	3	3	3	3
A0A1D6FI07	Dihydrolipoyl dehydrogenase	6.02	44879.7	3303.48	16	54.18	0	52488.9	64162.4	64258.4	54006.7	56364	63245.8	64468.9	55631.8	70542.9	50015.1	56093.8	67108.5	60303.2	57872.1	63547.9	57739.2	0.607596	0.982561	0.0756092	-0.00331914	UNCHANGED	UNCHANGED	3	3	3	3
A0A1D6ENS0	Glucose-1-phosphate adenylyltransferase	4.62	36372.5	3301.62	12	63.58	0	44202.8	79348.2	70861	59523.9	54717	72835.9	63905.6	68780.8	51001.3	68214.5	72306.4	64996.1	64804	62358.9	61229.3	68505.6	0.777798	0.350278	-0.0818621	0.135626	UNCHANGED	UNCHANGED	3	3	3	3
B6UAC7	Cortical cell-delineating protein	8.08	14974.5	3301.14	2	27.08	0	30066.5	78191.5	55852.5	76572	49001.5	85003.5	26269.5	77365.5	55851	65737	49417.5	61034.5	54703.5	70192.3	53162	58729.7	0.943159	0.39012	-0.0412378	-0.257224	UNCHANGED	UNCHANGED	3	3	3	3
C0P2T2	Starch branching enzyme IIa	4.67	14572	3298.5	3	51.61	0	36544.5	35196.2	25732.2	28963.6	21736.1	37577.1	38810.2	28138.2	41951	42283.9	33170.8	29737.4	32491	29425.6	36299.8	35064	0.518737	0.394396	0.159923	0.25292	UNCHANGED	UNCHANGED	3	3	3	3
A0A1D6GRR2	DNA-directed RNA polymerase	9.14	82581.6	3273.28	13	30.15	0	504680	691113	411394	408269	691412	750550	324309	743467	783521	644081	717860	747079	535729	616744	617099	703007	0.654035	0.476687	0.203999	0.188867	UNCHANGED	UNCHANGED	3	3	3	3
C0PD27	Isocitrate dehydrogenase [NADP]	6.24	46566	3271.24	19	68.43	0	331854	226722	193170	335122	339383	269232	339077	282614	275650	293465	292629	327209	250582	314579	299113	304435	0.354177	0.710058	0.25541	-0.047289	UNCHANGED	UNCHANGED	3	3	3	3
B6T9S0	Thioredoxin X	8.63	19318.2	3250.75	2	14.12	0	32067	37077.5	17962	45846.5	43310	28424.5	32278	36685	45484	39462.5	44970	50836	29035.5	39193.7	38149	45089.5	0.257934	0.405666	0.393827	0.202171	UNCHANGED	UNCHANGED	3	3	3	3
A0A1D6F1U6	Amidase 1	5.86	31034.3	3250	8	57.84	0	19433	23635.6	30787.2	12371	10404.9	11376.1	20560.6	12878.6	23959.2	11716.9	12593.3	18787.7	24618.6	11384	19132.8	14365.9	0.304478	0.263934	-0.363697	0.335643	UNCHANGED	UNCHANGED	3	3	3	3
A0A1D6EGA6	Aconitate hydratase	5.73	94098.3	3246.96	26	53.73	0	46816.2	45478	43835.8	29703.4	44784.2	45109.7	48209.1	60408.3	57487	42889.2	48991.6	49700.4	45376.7	39865.8	55368.1	47193.7	0.0572669	0.255235	0.287105	0.243444	UNCHANGED	UNCHANGED	3	3	3	3
A0A1D6IJ76	Glyceraldehyde-3-phosphate dehydrogenase A	7.96	22969.2	3238.59	6	59.15	0	117289	30292.7	39051.3	155804	120060	43897.3	59232.3	86667.7	96533.7	106224	110236	103017	62211.1	106587	80811.2	106492	0.566619	0.997853	0.377383	-0.00128192	UNCHANGED	UNCHANGED	3	3	3	3
Q41738	Thiamine thiazole synthase 1, chloroplastic	5.05	37333.1	3226.3	10	46.61	0	39363.6	53264.6	56186.1	49254.2	58712.6	53046.6	61094.3	77252.4	114989	63531.4	79316.5	52585	49604.8	53671.2	84445.3	65144.3	0.106623	0.235801	0.767539	0.279491	UNCHANGED	UNCHANGED	3	3	3	3
A0A1D6Q1G1	Dihydrolipoamide acetyltransferase component of pyruvate dehydrogenase complex	9.1	54537	3219.18	10	23.75	0	35048.3	34834.2	40569.4	53359	48435.3	67371.9	33857.1	33753.9	28922.4	41464.7	46199.6	30064.3	36817.3	56388.7	32177.8	39242.8	0.135267	0.0820601	-0.194316	-0.522977	UNCHANGED	UNCHANGED	3	3	3	3
P31927	Sucrose-phosphate synthase	6.2	119374	3214.87	29	49.91	0	100704	125023	122285	62799.4	85547.3	105439	133629	87783.3	140930	124378	103704	96571.9	116004	84595.1	120781	108218	0.807211	0.18746	0.0582171	0.355292	UNCHANGED	UNCHANGED	3	3	3	3
A0A1D6N9Q4	L-Aspartase-like family protein	4.55	11374	3214.43	2	38.38	0	13070.2	16177.9	17809	-	-	-	19563.6	15890.1	7032	-	-	-	15685.7	0	14161.9	0	0.720678	-	-0.147432	-	UNCHANGED	-	3	0	3	0
A0A1D6H4C1	Citrate synthase	7.42	45578.5	3208.66	12	44.63	0	42657.3	27471.6	16946.5	24938.7	28664.6	32883.1	22356	37451.5	34869.2	25366.2	28933.2	24506.7	29025.1	28828.8	31558.9	26268.7	0.787674	0.391152	0.120746	-0.134165	UNCHANGED	UNCHANGED	3	3	3	3
C0PFX5	TIM-barrel signal transduction protein isoform 2	5.45	79334	3196.46	5	16.69	0	257155	384982	208346	462984	532462	209330	370686	322421	218340	503236	301740	439139	283494	401592	303816	414705	0.78374	0.914557	0.0998779	0.0463536	UNCHANGED	UNCHANGED	3	3	3	3
A0A1D6PS31	Putative DEAD-box ATP-dependent RNA helicase family protein	8.73	54404.2	3193.82	3	11.04	0	7333.39	10275.6	6575.34	-	-	-	9252.39	16789.5	8754.72	-	-	-	8061.45	0	11598.9	0	0.279986	-	0.524873	-	UNCHANGED	-	3	0	3	0
A0A1D6LIU5	DEAD-box ATP-dependent RNA helicase 7	8.28	63905.8	3193.82	4	17.19	0	2712.38	2459.94	1990.59	5959.26	4799.27	3847.59	2809.23	1769.33	2648.68	3552.05	3904.06	3929.91	2387.64	4868.71	2409.08	3795.34	0.958393	0.159808	0.0128978	-0.35931	UNCHANGED	UNCHANGED	3	3	3	3
A0A1D6KPB2	Dihydrolipoamide acetyltransferase component of pyruvate dehydrogenase complex	8.85	48962.6	3184.32	10	29.51	0	9942.32	9903.75	11520.1	-	-	-	9158.24	9130.33	7823.42	16423.5	18345.4	11919.1	10455.4	0	8703.99	15562.7	0.0643445	-	-0.264499	-	UNCHANGED	Unique L80_N100	3	0	3	3
C0P455	60S ribosomal protein L4-1	11.08	44406.7	3183.65	9	41.19	0	15861.3	47201.3	14372.7	14552.3	12676.8	15213.6	26063.7	31474.8	25395.8	22975.7	16500.8	12171.6	25811.8	14147.5	27644.8	17216	0.874328	0.395906	0.0989788	0.283199	UNCHANGED	UNCHANGED	3	3	3	3
K7UDG5	Prolyl-tRNA synthetase	6.75	58646.9	3167.73	15	43.9	0	47253.7	55819	24744.3	49891.7	51221.7	41280.2	41919	53889.3	42179.1	50452	40518	46600	42605.7	47464.5	45995.8	45856.7	0.753353	0.724477	0.110457	-0.0497178	UNCHANGED	UNCHANGED	3	3	3	3
Q9XGD6	Caffeoyl-CoA O-methyltransferase 1	4.97	29034.1	3158.43	6	50.39	0	46367	18175	16184.3	14752.3	17539.7	24434	13167.7	81707.7	22491.5	27024.7	43466.3	8149.67	26908.8	18908.7	39122.3	26213.6	0.631695	0.528667	0.539914	0.471265	UNCHANGED	UNCHANGED	3	3	3	3
A0A1D6K996	ATP-dependent DNA helicase	7.16	309183	3156.85	18	19.22	0	12391.3	10397	9814.55	24663.7	12347	14130.8	11412.3	18723.4	11913.1	10472.6	12130.7	12683	10867.6	17047.2	14016.3	11762.1	0.273673	0.246833	0.367064	-0.535389	UNCHANGED	UNCHANGED	3	3	3	3
A0A1D6ICF3	UDP-glycosyltransferase 71B1	6.07	104262	3156.5	13	32.43	0	48611.7	49604.7	42678.3	36831	46916.3	45823	43024.3	57081	53673.7	52117.7	40382.7	63292.3	46964.9	43190.1	51259.7	51930.9	0.417379	0.299862	0.126242	0.265892	UNCHANGED	UNCHANGED	3	3	3	3
A0A1D6MSC2	ATP-dependent DNA helicase	7.97	195945	3152.23	9	11.75	0	32642.6	29782.7	28458.7	26872.6	30756	30955.4	15546.4	32997.5	38562.7	38266	33783.8	33683.4	30294.7	29528	29035.5	35244.4	0.86679	0.0468343	-0.0612441	0.25531	UNCHANGED	UNCHANGED	3	3	3	3
B4FRI1	Phosphoserine aminotransferase	8.35	45267.7	3152.16	15	59.06	0	110714	113085	90269	128871	116181	105607	116394	125362	112932	131447	170568	144119	104689	116886	118229	148711	0.171337	0.0755677	0.175478	0.347408	UNCHANGED	UNCHANGED	3	3	3	3
A0A1D6HTL7	Germin-like protein	8.79	23685.2	3145.79	3	28.57	0	65773	67463.3	69147.7	74629.5	28536	61493.3	63068.3	54649.7	84652	29750	30223	36982	67461.3	54886.3	67456.7	32318.3	0.999611	0.179972	-9.98025e-05	-0.764093	UNCHANGED	UNCHANGED	3	3	3	3
K7V7C8	Uroporphyrinogen decarboxylase 1 chloroplastic	7.41	22864.2	3142.32	8	57.35	0	87418.7	142493	143588	83286.7	93027	108952	109974	142656	141285	91024.7	114764	86436.7	124500	95088.4	131305	97408.4	0.766357	0.850388	0.0767749	0.0347768	UNCHANGED	UNCHANGED	3	3	3	3
B4F9B5	Cysteine proteinase 2	7.48	39536.4	3130.56	4	26.39	0	32489	23881.3	43129.7	40967	49846	26048.3	36374.3	43924.7	15065	24423.7	36924	43238.3	33166.7	38953.8	31788	34862	0.89978	0.668728	-0.0612518	-0.160108	UNCHANGED	UNCHANGED	3	3	3	3
A0A1D6JX93	Peroxisomal nicotinamide adenine dinucleotide carrier	8.91	33774.9	3126.39	7	30.25	0	90357.7	135686	130408	140975	97395.3	140595	97517	152892	116250	113997	82788	84188	118817	126322	122220	93657.8	0.882792	0.138484	0.0407352	-0.431633	UNCHANGED	UNCHANGED	3	3	3	3
B5AMJ8	Alpha-1,4 glucan phosphorylase	6.9	94909.2	3125.83	32	66.71	0	151100	108129	121396	292041	375210	152116	329935	96359	155050	322083	98560.3	288132	126875	273122	193781	236259	0.401144	0.718461	0.611023	-0.20918	UNCHANGED	UNCHANGED	3	3	3	3
A0A1D6HP40	Glutathione reductase cytosolic	6.45	50137.2	3116.9	11	56.06	0	59408.3	60113.7	68543.3	63789	56844.3	66426.7	53212.3	76632.7	68663	60364.3	77299.3	101941	62688.4	62353.3	66169.3	79868.2	0.665675	0.230805	0.0779632	0.357155	UNCHANGED	UNCHANGED	3	3	3	3
B6TVJ6	Dihydrodipicolinate reductase	5.54	33675.6	3115.82	6	32.38	0	75530.7	88942.3	79554.3	72350.3	94599	118008	93380	77916.7	85408.7	91075.3	75555.7	54022	81342.4	94985.9	85568.4	73551	0.518536	0.276009	0.0730705	-0.368968	UNCHANGED	UNCHANGED	3	3	3	3
A0A1D6EDU1	Acetyl-CoA carboxylase	5.74	248495	3095.84	57	47.98	0	116317	100657	90230.1	152284	115930	88668.7	92316.7	127888	109838	104332	138136	109742	102401	118961	110014	117404	0.582999	0.94497	0.103457	-0.0190104	UNCHANGED	UNCHANGED	3	3	3	3
B4FVJ0	60S ribosomal protein L4-1	10.94	44525.7	3091.39	8	34.16	0	26549.7	66694.7	25544.3	26122.1	25308.4	26880.1	42276.6	48678.4	32634.9	49155.3	31044.9	21432.8	39596.2	26103.5	41196.6	33877.6	0.916469	0.393624	0.0571619	0.37609	UNCHANGED	UNCHANGED	3	3	3	3
A0A1D6ETA7	ATPase 100193266	4.6	39933.8	3086.58	3	29.86	0	3915.5	4325	5486.33	2142	2609.5	3592	3189	3932.5	3404.5	2587	3431	2037	4575.61	2781.17	3508.67	2685	0.109326	0.878221	-0.383042	-0.0507681	UNCHANGED	UNCHANGED	3	3	3	3
A0A1D6IFA0	Peroxisomal isocitrate dehydrogenase [NADP]	5.06	21563.9	3083.28	4	24.19	0	22835.9	19874.1	23435.4	35784.9	42482.1	44444.5	12182	24036.2	25889.8	34542.7	38971.8	37876.5	22048.5	40903.8	20702.6	37130.4	0.77656	0.268683	-0.090863	-0.139636	UNCHANGED	UNCHANGED	3	3	3	3
A0A1D6N4X3	60S ribosomal protein L5-1 homolog a	9.62	34497	3081.5	9	38.74	0	45471	109814	51462	53023	54647	57915.3	49553.3	66784.3	56469.3	62480.3	44055.7	43534.7	68915.6	55195.1	57602.3	50023.6	0.62065	0.463993	-0.258702	-0.141933	UNCHANGED	UNCHANGED	3	3	3	3
B4F8K1	60S ribosomal protein L7-2	10.47	28542.5	3078.92	3	21.31	0	7476	127367	27157.7	8760.5	11435	9719	21665.3	22167.5	11460	16461.5	7564	6891	54000.1	9971.5	18430.9	10305.5	0.394107	0.921451	-1.55083	0.0475321	UNCHANGED	UNCHANGED	3	3	3	3
A0A1D6MYM9	Dihydrolipoamide acetyltransferase component of pyruvate dehydrogenase complex	8.94	63695.6	3078.74	10	25.8	0	12450.1	11045.3	15857.8	14886.3	17518.2	16003.7	20185.7	15448.8	9430	15160	18715.7	12639.8	13117.8	16136.1	15021.5	15505.2	0.607895	0.758986	0.19551	-0.0575405	UNCHANGED	UNCHANGED	3	3	3	3
B4FY73	Germin-like protein	6.68	22992.2	3073.69	5	25.69	0	44093	203123	25218.7	29372.9	22057.9	18893.1	38290	64991.3	29423.3	24568.7	62433.3	57047.3	90811.4	23441.3	44234.9	48016.4	0.462803	0.11481	-1.03769	1.03447	UNCHANGED	UNCHANGED	3	3	3	3
A0A1D6QMQ7	Nuclear speckle RNA-binding protein A	8.87	18178.6	3060.22	4	61.4	0	18301.3	12047.7	14524.7	6069	17733.5	19247.3	8688.5	13258.3	5436.5	5735	16916	8277.5	14957.9	14349.9	9127.78	10309.5	0.115415	0.493292	-0.712571	-0.477071	UNCHANGED	UNCHANGED	3	3	3	3
C0PBY7	Nucleoside diphosphate kinase	9.38	26029.9	3055.93	10	33.61	0	126515	86781.3	58759	155510	126603	89987	89861.7	124653	136263	132939	118312	122013	90685.2	124033	116926	124421	0.33741	0.985039	0.366656	0.00450857	UNCHANGED	UNCHANGED	3	3	3	3
B4FAL1	Serine/threonine-protein phosphatase	4.64	35681	3045.8	3	17.65	0	14233.9	16196.5	19107.2	8802.66	8809.39	11673.6	9794.6	16104.7	14983.5	6544.52	11216.7	6511.03	16512.6	9761.89	13627.6	8090.76	0.29642	0.413303	-0.277033	-0.270886	UNCHANGED	UNCHANGED	3	3	3	3
A0A1D6N9E0	PsbP domain-containing protein 6 chloroplastic	7.17	28656.7	3038.74	6	51.5	0	107980	104173	96078	150522	123559	70176.3	93317	157826	113610	83254.3	111458	168965	102744	114752	121584	121226	0.385677	0.860479	0.242909	0.0791717	UNCHANGED	UNCHANGED	3	3	3	3
A0A1D6N9H2	Phosphoglycerate kinase	7.26	39062	3036.4	8	36.02	0	138532	153778	171780	110438	119205	169138	142025	123974	187846	151386	141967	123972	154697	132927	151282	139109	0.880406	0.772395	-0.0322028	0.0655748	UNCHANGED	UNCHANGED	3	3	3	3
A0A1D6JE69	Gamma-aminobutyrate transaminase POP2 mitochondrial	6.16	53380.8	3025.39	17	68.11	0	15660.8	13632.2	12808.5	10607.1	15375.4	13468.1	19116	10298.6	8752.51	9356.31	11220.2	8170.71	14033.8	13150.2	12722.4	9582.39	0.714381	0.0960001	-0.141542	-0.456629	UNCHANGED	UNCHANGED	3	3	3	3
A0A1D6IUW7	Glycine cleavage system H protein	5	16389.3	3020.28	6	72.44	0	48301.5	53074.7	36236.5	63400	89711	47426	39164.5	43278	34427.7	56000.7	63159	80606.3	45870.9	66845.7	38956.7	66588.7	0.286375	0.986551	-0.235707	-0.00555739	UNCHANGED	UNCHANGED	3	3	3	3
A0A1D6IVK6	Phosphoglucan water dikinase chloroplastic	5.36	124585	3015.32	30	47.36	0	276493	199211	202961	273927	238784	258142	262349	206212	43099	277093	261971	252947	226221	256951	170553	264004	0.473361	0.59894	-0.407514	0.0390641	UNCHANGED	UNCHANGED	3	3	3	3
A0A1D6KL30	Sorbitol dehydrogenase	6.28	39726.7	3014.19	9	44.54	0	33013.7	24469.3	41655	9907.67	12018	10906	9658	34051	17347.3	10202.7	15154.7	11214.3	33046	10943.9	20352.1	12190.6	0.220206	0.486726	-0.699297	0.155638	UNCHANGED	UNCHANGED	3	3	3	3
K7W4C7	UDP-arabinopyranose mutase 3	9.15	38134.1	2999.88	7	25	0	55840.6	62185.8	73810.1	57128.3	45357.4	71990.7	39606.1	85136.5	76736.6	58479.3	56533.1	59643.9	63945.5	58158.8	67159.8	58218.8	0.840234	0.994205	0.0707546	0.00148627	UNCHANGED	UNCHANGED	3	3	3	3
B6TGT0	60S ribosomal protein L2	11.49	28390.5	2997.31	7	47.89	0	48652	72744.7	55360.7	55266.7	64359.3	54512.7	77674.3	54291.3	58897	91112.3	64249.3	44561.7	58919.1	58046.2	63620.9	66641.1	0.666773	0.568684	0.110765	0.19921	UNCHANGED	UNCHANGED	3	3	3	3
A0A1D6EU24	3-dehydroquinate synthase chloroplastic	5.87	31557.3	2996.95	12	69.23	0	81462.7	117459	69749.9	71199.2	73379.1	88984.1	82550.6	120202	64391	76180.1	95516.2	85952	89557.1	77854.1	89047.9	85882.8	0.982503	0.367355	-0.00822519	0.141595	UNCHANGED	UNCHANGED	3	3	3	3
A0A1D6K4M8	Non-specific lipid transfer protein-like 1	7.96	15549.7	2988.19	3	39.33	0	60339.1	25766	33463.4	37156.8	42498.5	37218.2	71923.9	38673.7	60984.5	46552.7	52975.4	20789.4	39856.2	38957.8	57194.1	40105.8	0.293129	0.914073	0.521063	0.0418983	UNCHANGED	UNCHANGED	3	3	3	3
A0A1D6QER8	Nuclear-pore anchor	4.91	232887	2984.03	7	7.45	0	3647	8307.67	11935	7515	8187	6014	11195.5	10249	5642	3769	-	5991.5	7963.22	7238.67	9028.83	4880.25	0.736113	-	0.181187	-	UNCHANGED	-	3	3	3	2
O22424	40S ribosomal protein S4	10.56	30131.2	2982.47	10	38.87	0	6308.47	11976.7	3254.47	6675.16	6509.12	5938.32	11455.8	8896.71	5544.48	8180.91	6247.58	4357.07	7179.89	6374.2	8632.33	6261.85	0.66136	0.925337	0.265788	-0.0256545	UNCHANGED	UNCHANGED	3	3	3	3
A0A1D6HC33	Isocitrate dehydrogenase [NAD] regulatory subunit 3 mitochondrial	8.87	40704	2973.82	9	36	0	47853.4	39714.3	40819.4	25702.6	34388.5	40178.5	31307.1	35348.3	37866.9	29535.9	41375.1	31918.3	42795.7	33423.2	34840.8	34276.4	0.0669633	0.885197	-0.296689	0.0363666	UNCHANGED	UNCHANGED	3	3	3	3
B6SSB7	Protein kinase	6.09	28951.3	2964.39	2	9.23	0	12364.5	12420.5	19253	37115	59081	33966	12744.5	13477	-	23911	44356.5	79894	14679.3	43387.3	13110.8	49387.2	-	0.757728	-	0.186862	-	UNCHANGED	3	3	2	3
A0A1D6EPA9	Voltage-dependent anion channel protein1a	9.53	11811.7	2957.06	6	68.27	0	1070.78	958.446	491.303	-	-	-	714.092	893.329	948.606	-	-	-	840.177	0	852.009	0	0.953582	-	0.0201753	-	UNCHANGED	-	3	0	3	0
A0A1D6JG12	Cysteine protease 1	4.86	53141.5	2957.01	6	18.75	0	58108.2	50393.8	52813	63315.1	49373.8	55261.4	46363.8	44592.5	41759	35093.8	54934.3	60322.7	53771.7	55983.4	44238.4	50116.9	0.0226281	0.535744	-0.281546	-0.159702	UNCHANGED	UNCHANGED	3	3	3	3
B4FJB2	Ras-related protein RABA4a	8.19	24114.5	2954.51	3	17.05	0	-	1358.57	1634.07	4195.59	4264.18	4268.49	1017.15	2766.01	2986.99	1740.38	2226.97	3910.01	1496.32	4242.75	2256.72	2625.79	-	0.0698088	-	-0.692249	-	UNCHANGED	2	3	3	3
A0A1D6LBD6	40S ribosomal protein S4	10.41	28118.8	2934.72	10	44.53	0	51311.5	70545.3	39895.2	38412.8	48238.9	49743.7	67836.9	48527.3	33942.1	55960.4	45300.1	34946.3	53917.3	45465.1	50102.1	45402.3	0.788147	0.993292	-0.105878	-0.00199656	UNCHANGED	UNCHANGED	3	3	3	3
A0A1D6HM49	Subtilisin-like protease SBT1.4	5.31	81396.3	2923.42	17	52.23	0	73150.7	70593	60733.3	77053	88383	57126	63325.7	84389.3	77415	80425.3	87399	107866	68159	74187.3	75043.3	91896.9	0.396703	0.223325	0.13882	0.308843	UNCHANGED	UNCHANGED	3	3	3	3
B4FTT2	Regulator of chromosome condensation2	5.27	47614.7	2897.61	13	48.53	0	69632.7	64124	53600.3	71470.3	55930.7	41355.3	57148.3	62850.3	69969	66473.3	54998.7	53420	62452.3	56252.1	63322.6	58297.3	0.891504	0.842014	0.019964	0.0515227	UNCHANGED	UNCHANGED	3	3	3	3
K7U9F9	GDP-mannose 3,5-epimerase 2 isoform 1	6.02	42442.3	2891.78	11	40.43	0	18641.4	13197.6	13666.7	4942.89	13167.2	13348.9	16759.8	19148.9	26657.5	13317	12100.9	10266.7	15168.6	10486.3	20855.4	11894.9	0.174948	0.653726	0.459334	0.181829	UNCHANGED	UNCHANGED	3	3	3	3
A0A1D6KMJ8	Thioredoxin family protein	9.37	23229.1	2890.77	4	29.05	0	48174.4	51942.3	41951.6	30720.7	42255	54506.3	61766.6	66676.6	68416.4	29520.5	26678.1	20415.2	47356.1	42494	65619.8	25537.9	0.00662331	0.0830265	0.470582	-0.734618	UNCHANGED	UNCHANGED	3	3	3	3
B4FG35	Alpha/beta-Hydrolases superfamily protein	8.39	40173.3	2885.32	10	46.59	0	31494.7	26303	24074.7	22349.7	29162	24292.7	36341.3	22008.3	32663.3	23332.3	53429	36895.3	27290.8	25268.1	30337.7	37885.6	0.5622	0.230766	0.152697	0.58433	UNCHANGED	UNCHANGED	3	3	3	3
A0A1D6H703	Aminopeptidase	5.29	99341.3	2881.17	16	27.42	0	43600.3	45139.3	46812.3	54954.3	65217.3	49579.3	56424.3	43826.7	52916	64481.7	61010	81443.7	45184	56583.7	51055.7	68978.4	0.203489	0.187395	0.176259	0.28576	UNCHANGED	UNCHANGED	3	3	3	3
A0A1D6NV83	Proteasome subunit beta	8.37	24591.9	2874.8	12	74.34	0	33346	35520.7	40935.3	31579.7	37460.7	38359.7	33830	33247	37376.3	45445	36399.7	25450	36600.7	35800	34817.8	35764.9	0.530457	0.995725	-0.0720458	-0.00141563	UNCHANGED	UNCHANGED	3	3	3	3
A0A1D6L0I4	Adenylosuccinate synthetase, chloroplastic	6.78	53684.1	2867.66	17	61.55	0	97905.7	105186	77991	117747	138212	109124	85104.3	93430.7	86208	112939	121900	126357	93694.3	121694	88247.7	120399	0.558171	0.897956	-0.0864037	-0.0154413	UNCHANGED	UNCHANGED	3	3	3	3
K7U2X9	Heterodimeric geranylgeranyl pyrophosphate synthase small subunit chloroplastic	5.63	36477.8	2864.79	7	43.57	0	29449.2	29688.1	44954.2	24726.3	31149.9	44448.1	32436.7	41785.2	24728.6	25274.9	45875.7	9903.49	34697.2	33441.4	32983.5	27018	0.821514	0.618841	-0.073073	-0.307714	UNCHANGED	UNCHANGED	3	3	3	3
B4FTR5	NAD(P)-bd_dom domain-containing protein	8.41	32752.6	2844.84	6	37.91	0	102746	108909	98336.3	58973	69975.7	74586.7	108971	72088.7	88892	57508	75819.3	59738	103331	67845.1	89983.8	64355.1	0.295252	0.661664	-0.19953	-0.0761901	UNCHANGED	UNCHANGED	3	3	3	3
B6U151	Glutamyl-tRNA(Gln) amidotransferase subunit A, chloroplastic/mitochondrial	5.56	57467	2839.61	18	77.53	0	48721	49871	55322	38373.3	43019.3	44843	52518.3	47038.3	44684	44218.3	55325.7	39791.3	51304.7	42078.6	48080.2	46445.1	0.355242	0.432282	-0.0936465	0.142442	UNCHANGED	UNCHANGED	3	3	3	3
B4FPA4	Non-specific lipid transfer protein-like 1	7.89	17850.2	2836.07	3	32.6	0	44498.6	19337.4	36784.6	37156.8	42498.5	37218.2	38848.1	44928.4	48437	45991.8	35706.1	21008.9	33540.2	38957.8	44071.1	34235.6	0.256001	0.561232	0.393944	-0.186416	UNCHANGED	UNCHANGED	3	3	3	3
B6TB55	4-(cytidine-5'-diphospho)-2-C-methyl-D-erythritol kinase	6.26	44346.7	2826.18	17	64.36	0	82255.7	112859	96614.3	94855.7	71353.3	92826.3	83304.3	101690	103716	84954.7	109556	101539	97242.9	86345.1	96236.8	98683.2	0.931322	0.302761	-0.0150044	0.19269	UNCHANGED	UNCHANGED	3	3	3	3
A0A1R3QF47	Chloroplast stem-loop binding protein of 41 kDa a chloroplastic	8.37	47123.2	2823.91	20	66.82	0	100804	107811	79054	125052	165410	177755	83923.7	86312.3	115282	159722	169329	139895	95889.4	156072	95172.6	156315	0.959556	0.989952	-0.0108264	0.00224243	UNCHANGED	UNCHANGED	3	3	3	3
B4FTJ9	PBA1 homolog1	9.11	16298.9	2816.09	3	20	0	50150.7	72108.7	107425	146506	126313	136054	119458	70381.3	114101	136430	105006	138465	76561.6	136291	101313	126634	0.338732	0.476255	0.404131	-0.106029	UNCHANGED	UNCHANGED	3	3	3	3
K7TH21	Putative cinnamyl-alcohol dehydrogenase family protein	6.48	38518	2815.92	7	36.21	0	36735.7	32294	23916.7	22233.3	33122	29462	45718	37072.3	41333.3	25846.7	30766.7	44821.7	30982.1	28272.4	41374.6	33811.7	0.0826158	0.443647	0.417308	0.258125	UNCHANGED	UNCHANGED	3	3	3	3
A0A1D6H5M0	Chalcone isomerase 3	7.09	33217.9	2812.1	8	50.5	0	71915	65047.7	39865.7	79862	68025.3	71386.3	59512.3	58965.3	78497.3	74562	81346	76228.7	58942.8	73091.2	65658.3	77378.9	0.595755	0.351592	0.155663	0.0822419	UNCHANGED	UNCHANGED	3	3	3	3
A0A1D6ISX4	Elongation factor P	9.64	34500.4	2811.02	6	42.81	0	157848	62983	75178.3	188390	169071	115340	81879.7	123308	130650	166231	146658	138559	98669.8	157600	111946	150483	0.711647	0.775679	0.182123	-0.0666702	UNCHANGED	UNCHANGED	3	3	3	3
A0A1D6H5B6	50S ribosomal protein L21 chloroplastic	9.8	23723.6	2800.69	4	37.67	0	26033	22176.3	18212.3	63994.3	43567	16339	19314.3	45456.7	44646	37842	19335	11790.5	22140.6	41300.1	36472.3	22989.2	0.181614	0.31163	0.720111	-0.845191	UNCHANGED	UNCHANGED	3	3	3	3
B4FZN2	NAD(P)-linked oxidoreductase superfamily protein	8.61	45655.2	2790.12	18	73.02	0	114739	109973	51143.3	94471	98709.7	93219	104021	111648	109453	93388.7	102616	100572	91951.8	95466.6	108374	98858.8	0.4695	0.356052	0.237066	0.0503737	UNCHANGED	UNCHANGED	3	3	3	3
B6TIJ2	Acetylornithine deacetylase	5.33	49521.3	2779.17	11	41.39	0	38239	56241.7	70337.3	41310	41361	61276.7	34656	61698.7	36678.7	44283.7	59008	32909.3	54939.3	47982.6	44344.4	45400.3	0.451879	0.810135	-0.309086	-0.0798071	UNCHANGED	UNCHANGED	3	3	3	3
O80413	Mitochondrial phosphate transporter	9.43	39057.2	2774.49	14	72.4	0	70810.7	69633.7	142510	71901	111545	94727.7	93192.3	57913.7	105390	110156	82250.7	102256	94318.2	92724.7	85498.8	98220.9	0.768434	0.717962	-0.141633	0.0830767	UNCHANGED	UNCHANGED	3	3	3	3
B6TTW1	Cyanate hydratase	5.51	18583.3	2750.93	3	33.13	0	43791	23044.7	15953	49799.3	42120	29325.3	26302.7	44345	35514.7	37889.3	35984.3	32570.3	27596.2	40414.9	35387.4	35481.3	0.472927	0.468791	0.358767	-0.187827	UNCHANGED	UNCHANGED	3	3	3	3
B4FMP6	NAD(P)-linked oxidoreductase superfamily protein	5.99	35009.8	2749.09	10	57.88	0	46624	53266	33559.7	90768.3	104688	73963.7	48550.7	75012.3	38588	90369	90700	111316	44483.2	89806.6	54050.3	97461.7	0.480579	0.534066	0.281042	0.118014	UNCHANGED	UNCHANGED	3	3	3	3
B6U2F2	Protein phosphatase	4.26	59104.1	2747.34	9	47.96	0	85275.7	81888.7	100645	96183.7	104461	81192.7	69717.7	62446.7	66532.3	83924.3	126015	98895.7	89269.8	93945.8	66232.2	102945	0.0199405	0.557355	-0.430639	0.131975	UNCHANGED	UNCHANGED	3	3	3	3
Q9ZQX9	40S ribosomal protein S27	8.88	9884.33	2744.14	2	34.88	0	53190.5	66250	101894	62722.5	38709.3	96188	36080.5	75407	-	56376	61778	46821	73778.2	65873.3	55743.8	54991.7	-	0.562003	-	-0.26048	-	UNCHANGED	3	3	2	3
A0A1D6PJW1	Proteasome subunit alpha type	4.82	31721.6	2741.98	8	45.39	0	37231	19148.1	8046.25	35538.3	32815	25521	19144.1	33706.3	24525.7	26493.1	49518.7	36570.2	21475.1	31291.4	25792	37527.3	0.673358	0.441366	0.264259	0.262174	UNCHANGED	UNCHANGED	3	3	3	3
B4FWN1	NAD(P)H dehydrogenase (quinone)	6.69	22376.3	2739.3	4	41.43	0	12921.3	3990	9220	58055.3	50161.3	19826	2340	9270	1911	14273.3	25227	50309.7	8710.44	42680.9	4507	29936.7	0.298537	0.465042	-0.950579	-0.511677	UNCHANGED	UNCHANGED	3	3	3	3
A5H453	Peroxidase 42	5.59	33524.4	2737.57	6	45.48	0	72628.9	57996	68088.2	120512	116541	107219	95909.6	52560.8	56913.1	104987	112913	122004	66237.7	114758	68461.2	113301	0.885114	0.82854	0.0476334	-0.0184251	UNCHANGED	UNCHANGED	3	3	3	3
A0A1D6GFP7	40S ribosomal protein S18	11.95	10133.8	2723.51	2	23.53	0	30187	65381	52596	36811	47542	45420	45368	77951.5	40886	62883.5	36111.5	37920	49388	43257.7	54735.2	45638.3	0.748464	0.8094	0.148307	0.0772903	UNCHANGED	UNCHANGED	3	3	3	3
A0A1D6LKF5	Serine/threonine-protein phosphatase 2A 65 kDa regulatory subunit A beta isoform	4.73	27132.7	2716.71	6	37.5	0	3537.08	3393.95	6406.45	1223.35	1525.06	2318.61	2686.16	2313.06	1504.08	1278.25	1665.89	1171.03	4445.83	1689	2167.77	1371.72	0.093946	0.427379	-1.03624	-0.300186	UNCHANGED	UNCHANGED	3	3	3	3
B4FQM2	Pyrophosphate--fructose 6-phosphate 1-phosphotransferase subunit beta	5.92	61646	2715.77	15	57.62	0	41168.7	34133.3	28844.7	14295.7	21216.3	22870	39303	50851.7	28850	26283.3	38105.3	12652	34715.6	19460.7	39668.2	25680.2	0.53407	0.470352	0.192401	0.400097	UNCHANGED	UNCHANGED	3	3	3	3
A0A1D6HJS1	Pyruvate dehydrogenase E1 component subunit alpha	7.98	43043	2712.11	15	64.36	0	79887.8	57631.6	35222.9	77046.1	73106.6	58912.1	47165.6	85812.9	90628.3	68642.2	79910.5	77948.7	57580.8	69688.2	74535.6	75500.5	0.419341	0.422536	0.372343	0.115571	UNCHANGED	UNCHANGED	3	3	3	3
A0A1D6EDJ9	Lactoylglutathione lyase	5.44	17733.9	2711.3	3	30.32	0	-	15666	8092.5	51919.5	46939	25568	20918	32739.5	22686	32817	38156	36437.5	11879.2	41475.5	25447.8	35803.5	-	0.528809	-	-0.212159	-	UNCHANGED	2	3	3	3
B4FBM9	60S ribosomal protein L3-1	10.52	44894.3	2695.68	10	27.25	0	55009	75949	66625.7	46131.3	66485	58655.3	69505.7	63381.7	51731.3	61274.3	57577.3	57801	65861.2	57090.6	61539.6	58884.2	0.617359	0.781523	-0.0979153	0.044629	UNCHANGED	UNCHANGED	3	3	3	3
A0A1D6F848	Heat shock 70 kDa protein 14	5.19	37799.7	2691.04	3	12.68	0	25920.7	12219.8	11580.9	15306.9	26967.1	17734	11922.2	11810	12385	35122.1	34946.5	22231.5	16573.8	20002.7	12039.1	30766.7	0.38747	0.124585	-0.46118	0.621179	UNCHANGED	UNCHANGED	3	3	3	3
C0HH05	Acetyltransferase NSI	8.71	27750.7	2682.29	4	42.57	0	33091	32422.3	8447.67	34158	18281.3	32717	30622.5	36933.3	14872	26445	33830	12713	24653.7	28385.4	27475.9	24329.3	0.800044	0.638758	0.156367	-0.222455	UNCHANGED	UNCHANGED	3	3	3	3
A0A1D6H5I4	ATP synthase subunit 1	8.11	59868.5	2673.96	10	23.95	0	57453.5	93528.6	51268.8	19666.2	31913.1	26829.5	134825	90677.4	102237	115699	73502.4	48031.2	67417	26136.3	109246	79077.5	0.0885053	0.0575454	0.6964	1.59721	UNCHANGED	UNCHANGED	3	3	3	3
B6SN61	Grx_C2.1-glutaredoxin subgroup I	8	14103.3	2668.61	3	45.45	0	21827	16812.3	10490	64592	42124.3	27890.3	11448.7	20517	17697.7	36609.3	48472	41504.3	16376.4	44868.9	16554.4	42195.2	0.968491	0.823425	0.0155964	-0.0886358	UNCHANGED	UNCHANGED	3	3	3	3
B6SVI7	Nascent polypeptide-associated complex subunit beta	5.4	18479	2668.1	5	40.83	0	33313.3	10122.7	21197.7	43129	26971.3	31368.3	17584.7	7992.67	28047.3	29548.3	23987.3	19434	21544.6	33822.9	17874.9	24323.2	0.69978	0.16743	-0.269389	-0.475666	UNCHANGED	UNCHANGED	3	3	3	3
B4FAF8	Alba DNA/RNA-binding protein	4.98	15715.7	2655.26	4	41.1	0	29054.3	13496	15141.3	42303.3	35909	26118.7	13961.7	23110	20115.7	25591.7	25540.7	18078.7	19230.6	34777	19062.4	23070.3	0.977576	0.0929058	-0.0126673	-0.592095	UNCHANGED	UNCHANGED	3	3	3	3
A0A1D6EA37	Translocon Tic40	5.47	32475.7	2652.61	7	37.5	0	42944.6	32856	43988.2	42902.4	57488	84555	27655.6	35818.3	57735.6	77890.7	82988	40598.7	39929.6	61648.5	40403.2	67159.1	0.963239	0.775905	0.0170097	0.123518	UNCHANGED	UNCHANGED	3	3	3	3
A0A1D6HPC4	NADH dehydrogenase [ubiquinone] 1 alpha subcomplex subunit 9 mitochondrial	6.72	38070	2645.93	10	47.66	0	41703	31133.3	22625	51430.3	62438.3	46300.3	25590.3	37032.7	33170.7	43167	48060.3	46623	31820.4	53389.7	31931.2	45950.1	0.987141	0.209291	0.00501379	-0.216492	UNCHANGED	UNCHANGED	3	3	3	3
A0A1D6N322	Stearoyl-acyl-carrier-protein desaturase1	5.77	41453.1	2643.23	14	63.89	0	26236.1	17624.6	16191.4	41001.8	30508.2	30231.5	20837.3	40303.9	21633.2	31415.5	33766.5	28078.8	20017.4	33913.8	27591.5	31086.9	0.345686	0.509713	0.462969	-0.125564	UNCHANGED	UNCHANGED	3	3	3	3
A0A1D6FKP2	Protease Do-like 1 chloroplastic	7.85	48551.6	2642.37	8	32.75	0	20979.1	28074.4	26733.2	16092.4	18295	16248.4	26555.4	19851.4	21225.1	43371.6	51264.5	59104	25262.2	16878.6	22544	51246.7	0.414153	0.0017108	-0.164238	1.60226	UNCHANGED	UP	3	3	3	3
A0A1D6FAV8	Protoporphyrinogen oxidase	9.23	54899.9	2636.23	21	73.4	0	47890	59670.7	89843.3	39384	31900	65626.7	71253	66262.7	63986.7	55782	69198.7	37869.7	65801.3	45636.9	67167.4	54283.4	0.919365	0.56145	0.0296453	0.250312	UNCHANGED	UNCHANGED	3	3	3	3
Q9SP22	Calreticulin	4.33	48053.7	2629.3	8	25.24	0	42663.3	27998.3	46885	58565	59394	47802.3	37404	71105	27012	49776.7	55489	49564.3	39182.2	55253.8	45173.7	51610	0.700391	0.435341	0.205283	-0.0984225	UNCHANGED	UNCHANGED	3	3	3	3
A0A1D6MD76	Protease Do-like 1 chloroplastic	7.67	50153.1	2618.44	8	29.73	0	32213.9	46234.3	40512.4	55281.7	62848	55435.9	32479.6	22724	27056.5	-	-	-	39653.5	57855.2	27420.1	0	0.0689438	-	-0.532216	-	UNCHANGED	Unique L80_N10	3	3	3	0
K7UIX3	Putative plastid-lipid-associated protein 2 chloroplastic	5.72	33667.3	2616.42	3	21.66	0	6907.09	13134.3	10906.4	16913.2	15810.7	18010.1	7857.22	6299.63	12563.6	12162.3	13777.3	15484.5	10315.9	16911.3	8906.8	13808	0.61921	0.0542114	-0.211891	-0.292482	UNCHANGED	UNCHANGED	3	3	3	3
A0A1D6PAA6	Nascent polypeptide-associated complex alpha subunit-like protein	4.07	22044.2	2603.17	6	53.23	0	40139.7	30173.5	41046.1	46734.3	34621.5	45114	38532.9	47772.3	23257.3	27060	31650.9	29603.7	37119.8	42156.6	36520.8	29438.2	0.943572	0.0341119	-0.0234685	-0.518069	UNCHANGED	UNCHANGED	3	3	3	3
A0A1D6KA96	ATP-dependent Clp protease proteolytic subunit	5.46	34205.9	2601.37	8	61.64	0	53162	62748.7	69531.3	60316.7	77922.3	76019.7	70327.3	67830	39948.7	75866.7	68551	40102.3	61814	71419.6	59368.7	61506.7	0.832474	0.463852	-0.0582319	-0.215576	UNCHANGED	UNCHANGED	3	3	3	3
C0PGN4	Obg-like ATPase 1	6.79	47004.6	2601.03	18	68.91	0	62884.3	62004	75359	39635.9	42527.3	54922.1	54741	58965.3	52493.7	41947.7	61728.7	38762.7	66749.1	45695.1	55400	47479.7	0.0736395	0.845366	-0.268863	0.0552697	UNCHANGED	UNCHANGED	3	3	3	3
A0A1D6GRA6	Alanine aminotransferase5	5.37	97667.1	2586.39	16	39.93	0	6895.1	9346.48	11134.5	2311.84	2972.37	2904.03	5308.92	7364.91	4452.54	3285.96	3496.51	3140.84	9125.35	2729.41	5708.79	3307.77	0.0853199	0.0686386	-0.676695	0.277268	UNCHANGED	UNCHANGED	3	3	3	3
A0A1D6HXK1	PGR5-like protein 1B chloroplastic	4.99	37571.9	2582.61	7	38.51	0	80202	82461.7	94546.3	36874.7	46012.7	42197.7	97980.3	64770	69246.3	49006	41702.7	33583.7	85736.7	41695	77332.2	41430.8	0.49896	0.961785	-0.148843	-0.00917148	UNCHANGED	UNCHANGED	3	3	3	3
A0A1D6MUQ1	Beta-glucosidase 17	6.07	63700.3	2575.8	6	17.81	0	7565.48	6956.29	5479.09	5751.17	6995.53	5823.24	6374.55	9799.61	7625.17	8742.96	10474.4	10840.7	6666.96	6189.98	7933.11	10019.4	0.342543	0.00736818	0.250859	0.694784	UNCHANGED	UP	3	3	3	3
B4G233	Dirigent protein	5.83	18316.7	2575.32	5	33.52	0	46338	72873.3	77505.3	63753	58621.7	65620	46257.7	101293	62973.7	50014.3	57335	53851.3	65572.2	62664.9	70174.7	53733.6	0.820182	0.0398332	0.0978655	-0.221834	UNCHANGED	UNCHANGED	3	3	3	3
K7V5G0	NAD(P)H-quinone oxidoreductase subunit O chloroplastic	9.8	16720.4	2572.91	2	17.33	0	131638	63904	44027.5	121768	156622	61134	115396	74700.5	85984.5	108126	103317	106201	79856.3	113175	92027	105882	0.697846	0.806907	0.20465	-0.0961026	UNCHANGED	UNCHANGED	3	3	3	3
B7ZXQ3	Cysteine proteinases superfamily protein	7.64	38510.1	2560.96	5	22.92	0	4143.29	9032.02	10471.3	3922	-	2534	1850.23	11942.3	5259.99	2073.5	213.897	267.419	7882.21	3228	6350.83	851.605	0.686694	-	-0.311655	-	UNCHANGED	-	3	2	3	3
A0A1D6EEW2	Natterin-4	5.64	41375.5	2554.38	11	35.48	0	32664	143391	47868.6	69800.3	64196.3	42133	55442.3	163124	129022	175675	160365	139595	74641.3	58709.9	115863	158545	0.430118	0.00175324	0.634371	1.43321	UNCHANGED	UP	3	3	3	3
A0A096PRE6	Fibrillin1	4.38	40896.8	2554.12	10	26.7	0	70183	71197.3	111488	79934	84342.7	89649.7	83175.7	37338	52226.7	58168.3	85202.3	87664.3	84289.3	84642.1	57580.1	77011.7	0.235856	0.482075	-0.549779	-0.136299	UNCHANGED	UNCHANGED	3	3	3	3
B6U038	Thioredoxin-dependent peroxiredoxin	8.99	27316.1	2549.81	4	37.19	0	43245.3	28168	18283.3	36508.7	39628.3	32264	22386.7	41596	36564.7	37303.3	31126	28075.3	29898.9	36133.7	33515.8	32168.2	0.716009	0.314795	0.164749	-0.167707	UNCHANGED	UNCHANGED	3	3	3	3
B6T3B4	Succinate dehydrogenase10	7.97	24384.7	2547.52	4	34.36	0	28393	25884	38989	19443.5	26664	48769.7	25445.5	31451.5	35824	22459	45924.3	19675	31088.7	31625.7	30907	29352.8	0.972854	0.860476	-0.00845512	-0.107601	UNCHANGED	UNCHANGED	3	3	3	3
B6SUH9	PsbP domain-containing protein 3 chloroplastic	5.14	27418.7	2540.04	6	49.22	0	31439	42246	37021	56026.3	42944	43159.7	39675.3	45824	47425	41571.3	53875	65471.3	36902	47376.7	44308.1	53639.2	0.131377	0.48479	0.263872	0.179112	UNCHANGED	UNCHANGED	3	3	3	3
A0A1D6EGB9	Aconitate hydratase 3 mitochondrial	5.74	65861.6	2535.28	17	50	0	3654.3	3314.13	3148.14	1338.83	2020.52	2160.68	5086.37	3701.45	4333.4	4846.07	4404.99	4363.53	3372.19	1840.01	4373.74	4538.2	0.0789558	0.000815059	0.375181	1.30241	UNCHANGED	UP	3	3	3	3
B6TT27	Glutamate decarboxylase	5.16	56429.3	2529.63	12	42.08	0	7314	9407.07	2652.23	15148.3	24281.7	12503.7	6975.09	5815.28	10836.8	27936	28179.7	54253	6457.77	17311.2	7875.72	36789.6	0.602016	0.107844	0.286376	1.08759	UNCHANGED	UNCHANGED	3	3	3	3
P55234	Glucose-1-phosphate adenylyltransferase large subunit 2, chloroplastic/amyloplastic	7.97	58901.1	2529.35	5	20.35	0	20068.3	37971	25095.3	21243.3	18493.5	23222.5	22339	32097	26220.7	33714	31527.5	19689.7	27711.6	20986.4	26885.6	28310.4	0.897809	0.184055	-0.0436564	0.431874	UNCHANGED	UNCHANGED	3	3	3	3
A0A1D6FMY1	Elongation factor 1-alpha 2	6.23	16472.8	2520.91	2	30.14	0	4174.27	3586.71	3285.55	4286.76	4394.58	3616.07	5087.16	3267.48	4208.07	5481.7	3718.51	5084.73	3682.18	4099.13	4187.57	4761.64	0.437535	0.322097	0.185555	0.216141	UNCHANGED	UNCHANGED	3	3	3	3
B4F7V1	3-deoxy-8-phosphooctulonate synthase	7.61	32146.2	2508.94	5	30.24	0	26015.3	21948.7	36938	19213	17779.3	23112	17122.7	34759	25922.3	20102.3	24483	17991.3	28300.7	20034.8	25934.7	20858.9	0.744658	0.757157	-0.125954	0.0581558	UNCHANGED	UNCHANGED	3	3	3	3
A0A1D6HR38	Dirigent protein	6.17	22062.1	2500.32	3	24.29	0	29265	38260.5	44854.5	103023	89488.3	64975.3	34525.7	48361	68802	88269	73769	111943	37460	85828.8	50562.9	91327.1	0.296883	0.744468	0.432728	0.0895817	UNCHANGED	UNCHANGED	3	3	3	3
B6TAE7	Tropinone reductase	7.13	29374.3	2497.3	6	35.9	0	50285	55623.3	56524.3	36123.3	34041.7	43131.7	46302	39425	44480	36661	36542.3	36332.7	54144.2	37765.6	43402.3	36512	0.0192273	0.672288	-0.319035	-0.0487003	UNCHANGED	UNCHANGED	3	3	3	3
A0A1D6I841	Ribulose-phosphate 3-epimerase	5.44	26745.8	2487.61	4	46.96	0	33271.3	22288	11633	36813	31644.7	27975.7	17020	40658.3	26448.3	37503.3	29582.3	24875	22397.4	32144.4	28042.2	30653.6	0.57607	0.756449	0.324267	-0.068515	UNCHANGED	UNCHANGED	3	3	3	3
B4FTJ3	50S ribosomal protein L24	10.27	21336.9	2483.25	3	23.44	0	18716	65968.7	47329	22060	22237	37572	45234.3	26334	41344.7	53594.3	16496	12414.5	44004.6	27289.7	37637.7	27501.6	0.691169	0.988705	-0.225476	0.0111614	UNCHANGED	UNCHANGED	3	3	3	3
A0A1D6JSS3	Putative mitochondrial-processing peptidase subunit beta mitochondrial	5.98	56087.9	2475.6	15	51.18	0	11643.2	8119.61	5434.04	6532.49	8204.25	6596.34	5280.32	6167.79	7352.77	10647.2	12332.8	10921	8398.94	7111.02	6266.96	11300.3	0.323603	0.00519133	-0.422442	0.668232	UNCHANGED	UP	3	3	3	3
B4FUR2	Cysteine-rich repeat secretory protein 55	7.75	28912.4	2475.58	6	45.9	0	19896.7	37552	14222	37881	52863.3	35865.7	14349.7	9638	25358	23652.3	43216.7	97016	23890.2	42203.3	16448.6	54628.3	0.427149	0.611409	-0.538459	0.372292	UNCHANGED	UNCHANGED	3	3	3	3
B6SJU3	Histone H2A	11.05	16195.1	2473.37	3	39.1	0	34193.5	43411.8	33139	37307.4	44787.7	29529.7	55525.9	47247.8	64300.2	32582.8	21787.7	26142.7	36914.8	37208.3	55691.3	26837.7	0.0335653	0.127564	0.593253	-0.471361	UNCHANGED	UNCHANGED	3	3	3	3
O23813	Sulfite reductase [ferredoxin], chloroplastic	8.87	70414.2	2466.45	15	47.56	0	70847.3	56180.7	50887	84159.7	87828.3	70497.7	58502.7	68697.7	51762	78735	79215	95173	59305	80828.6	59654.1	84374.3	0.966176	0.662997	0.00846782	0.0619391	UNCHANGED	UNCHANGED	3	3	3	3
B8A2B0	Aspartic proteinase A1	5.05	53530.3	2458.36	6	35.63	0	23134	29309.3	21905	34931.3	40555.3	37099	23934.3	28357.3	37419	33398	47229.7	64155	24782.8	37528.6	29903.6	48260.9	0.326378	0.300983	0.270979	0.362866	UNCHANGED	UNCHANGED	3	3	3	3
A0A1D6G801	Uncharacterized protein	9.41	22289.6	2455.58	3	39.32	0	833970	441036	-	62414	59871	-	266781	65372	65030	62791	43068.5	41332	637503	61142.5	132394	49063.8	-	-	-	-	-	-	2	2	3	3
B4FB66	40S ribosomal protein S5-2	10.2	22310.7	2454.61	7	54.77	0	39102.7	40479.7	29133.7	66158	45640	54153.7	20983.3	76858	63433	49361.7	33610	24143.3	36238.7	55317.2	53758.1	35705	0.366367	0.106878	0.568953	-0.631603	UNCHANGED	UNCHANGED	3	3	3	3
Q9AR14	Aquaporin PIP1-5	8.23	30952.7	2447.87	3	28.13	0	148.49	2292.22	2222.63	5234	3294.32	3676.17	4209	192.18	-	3331.61	2074.33	2709.94	1554.45	4068.16	2200.59	2705.29	-	0.121605	-	-0.588592	-	UNCHANGED	3	3	2	3
A0A1D6JYA1	UDP-glucuronate decarboxylase	6.44	34972.2	2447.64	4	27.36	0	67385.7	29260	11434.7	32486	34958.7	29071.3	13491	92004.7	38428.7	54502.7	39928	19331	36026.8	32172	47974.8	37920.6	0.695984	0.608022	0.413207	0.237174	UNCHANGED	UNCHANGED	3	3	3	3
B4F9K0	Late embryogenesis abundant protein group 2	4.74	35331.1	2439.36	8	33.54	0	52264.3	45240.7	42439	48786	49239	62341.3	49445.7	62586.3	62134.3	54233.7	67328.3	56787.3	46648	53455.4	58055.4	59449.8	0.0935088	0.37322	0.315616	0.153335	UNCHANGED	UNCHANGED	3	3	3	3
K7TFT9	Acyl carrier protein	4.97	15227.3	2434.87	3	15.71	0	26667.9	40808	36609.1	5441.39	21488.9	23805.7	36141.2	8479.46	28135.8	36027.4	27120.2	24629.5	34695	16912	24252.2	29259	0.320921	0.140529	-0.516614	0.790837	UNCHANGED	UNCHANGED	3	3	3	3
B4FST4	SKP1-like protein	4.31	19425.6	2430.79	6	59.66	0	46464	27561	19398	50811.7	48069.3	50439	25904	52358	43783	42509.7	49126.7	31580.7	31141	49773.3	40681.7	41072.3	0.441512	0.168782	0.385564	-0.277206	UNCHANGED	UNCHANGED	3	3	3	3
B6SII7	40S ribosomal protein S15	10.55	17241.3	2424.34	3	34.64	0	8512.5	25602	14126.3	11806	8345	12917.3	12196	33976.3	11500.5	15762	6975.5	9672	16080.3	11022.8	19224.3	10803.2	0.74254	0.944059	0.257637	-0.0290336	UNCHANGED	UNCHANGED	3	3	3	3
B4FB55	Ras-related protein ARA-3	8.42	24053.2	2421.84	4	29.3	0	30398.4	24334.1	25681.8	21764.3	26360.7	23179.1	25154.4	23892.2	19028	20867.6	10804	15188.5	26804.8	23768	22691.6	15620	0.191614	0.0643419	-0.240334	-0.605624	UNCHANGED	UNCHANGED	3	3	3	3
P16037	30S ribosomal protein S2, chloroplastic	10.41	27109.6	2414.68	4	18.22	0	50004.3	76425.7	64188.3	52393.7	60591.3	58122.3	62521.3	59148	20607.7	61785.7	40227.3	40001.7	63539.4	57035.8	47425.7	47338.2	0.356143	0.272147	-0.421984	-0.268862	UNCHANGED	UNCHANGED	3	3	3	3
B4FBE0	Glycosyltransferase	5.1	48407.2	2413.7	6	23.36	0	18991	14456	24324	11065.3	18545.3	19832.3	26271.3	17085	9340.67	19661.3	20052.3	18524.7	19257	16481	17565.7	19412.8	0.780096	0.34976	-0.132625	0.236203	UNCHANGED	UNCHANGED	3	3	3	3
B6U7D8	Cinnamyl alcohol dehydrogenase	5.93	39238.9	2412.13	8	56.95	0	31683	23426.3	36770	20671.3	37017.7	32550.7	24396.7	33436	20683	39911	45886.3	17790.3	30626.4	30079.9	26171.9	34529.2	0.457893	0.674569	-0.22676	0.199019	UNCHANGED	UNCHANGED	3	3	3	3
A0A1D6GZ86	3-isopropylmalate dehydratase	5.05	49173.7	2410.02	14	53.5	0	44882.7	43523	83229	46301.7	54280.3	58460.7	39652.3	49092.3	58677.7	55642.7	62216.3	48874	57211.6	53014.2	49140.8	55577.7	0.59834	0.65088	-0.219386	0.0681258	UNCHANGED	UNCHANGED	3	3	3	3
A0A1D6HJS4	Pyruvate dehydrogenase E1 component subunit alpha	8.62	37534.7	2406.79	14	60.88	0	12159.6	16943.7	7727.87	8910.58	8774.75	6925.26	8416.08	14185.7	13927.3	7506.46	10772.5	11910.4	12277.1	8203.53	12176.4	10063.1	0.976836	0.273703	-0.0118797	0.294757	UNCHANGED	UNCHANGED	3	3	3	3
A0A1D6GK62	Proteasome subunit beta	5.5	21689.8	2406.75	10	82.65	0	88727.6	78138.3	65797.1	98298.9	80226.3	87875.2	64039.1	82834.5	49402.8	80274.9	97999.5	81369.5	77554.3	88800.1	65425.4	86548	0.35944	0.786237	-0.245356	-0.0370616	UNCHANGED	UNCHANGED	3	3	3	3
B4FBH0	Peroxidase	7.87	38493.6	2405.85	7	35.88	0	23307	13124.7	10501.3	59638.3	34660.3	25725.7	22498	34258.7	25185	40974.3	16833.3	38240.7	15644.3	40008.1	27313.9	32016.1	0.0917464	0.563253	0.803995	-0.321494	UNCHANGED	UNCHANGED	3	3	3	3
B6TD54	ATP citrate synthase	5.42	46978	2401.08	8	38.86	0	85863.3	53581.6	76727.2	65584.6	83703	101644	78063	70518.5	42611	89894.5	73854.8	66086.3	72057.4	83643.8	63730.8	76611.9	0.595115	0.605151	-0.177154	-0.12669	UNCHANGED	UNCHANGED	3	3	3	3
C0PGG5	Pyruvate kinase	6.79	55732.6	2399.25	16	60.9	0	70741.3	64847.3	91433.7	50233.3	56609.7	76982.3	64282.7	55959.7	64540.7	48827.3	56667.3	50855.7	75674.1	61275.1	61594.3	52116.8	0.174551	0.336951	-0.297002	-0.233553	UNCHANGED	UNCHANGED	3	3	3	3
A0A1D6JDH0	Uncharacterized protein	9.28	16045.6	2394.34	5	36.73	0	15183.5	18728	14866.7	37813.8	29255.1	23526	16423.8	28371.2	18897.8	24743.3	20637	24160.6	16259.4	30198.3	21230.9	23180.3	0.265688	0.181577	0.384896	-0.381568	UNCHANGED	UNCHANGED	3	3	3	3
A0A1D6MQ90	26S proteasome regulatory subunit RPN11	6.62	31702.6	2392.62	6	49.29	0	29523.9	30491.8	28263.6	33251.5	37203.8	40647.3	23022.8	29847.4	20376.6	37828.2	46032	31865.4	29426.4	37034.2	24415.6	38575.2	0.158422	0.755934	-0.26931	0.0588157	UNCHANGED	UNCHANGED	3	3	3	3
A0A1D6GQZ1	ACT domain-containing protein ACR11	4.83	30109.4	2389.11	6	35.74	0	112299	96918.7	159586	59113	100860	90013	138193	119481	81910.7	66236	79964.7	68353.3	122935	83328.8	113195	71518	0.717627	0.421951	-0.119082	-0.220508	UNCHANGED	UNCHANGED	3	3	3	3
A0A1D6K0A2	Actin-11	4.48	25458.4	2388.6	6	47.79	0	2690.99	3709.94	3204.63	458.795	2468.08	594.031	1023.93	2889.07	1489.29	342.901	568.062	809.942	3201.86	1173.64	1800.76	573.635	0.0912735	0.416189	-0.830301	-1.03278	UNCHANGED	UNCHANGED	3	3	3	3
B6SRY5	Glycosyltransferase	5.39	52740.1	2384.36	16	58.45	0	49598	48064	39650	23996.7	34397.3	24213	72442	37660	53182.3	31875	28054	25828.7	45770.7	27535.7	54428.1	28585.9	0.456946	0.798977	0.249929	0.0540016	UNCHANGED	UNCHANGED	3	3	3	3
B6SS42	Reticulon-like protein	7.85	26851	2380.45	8	46.5	0	38678.7	55643.3	53432.3	19551	34262.3	42182	44824.7	30751.3	37921.7	38599.7	29280	24072.3	49251.4	31998.4	37832.6	30650.7	0.163418	0.87242	-0.380538	-0.0620833	UNCHANGED	UNCHANGED	3	3	3	3
A0A1D6QFP3	Clathrin heavy chain	5.09	194418	2379.49	42	49.29	0	172795	174896	154055	65918.8	92013.4	116888	131065	108584	45975.2	92958.3	150240	137823	167249	91606.8	95208	127007	0.0519787	0.195246	-0.81284	0.471383	UNCHANGED	UNCHANGED	3	3	3	3
A0A1D6NJK9	Phosphoglucomutase (alpha-D-glucose-1,6-bisphosphate-dependent)	5.85	66418.3	2377.28	18	51.32	0	138097	139262	114257	96203	101930	98424	136641	112165	118254	92616.7	102605	78670.3	130538	98852.4	122353	91297.4	0.497342	0.349563	-0.0934188	-0.114702	UNCHANGED	UNCHANGED	3	3	3	3
A0A1D6IJP9	Alanine aminotransferase9	5.88	59252.2	2375.7	15	49.17	0	65649.7	66425.3	58108	61103.9	73723.3	78235.3	51425.7	57893.3	65730.7	67229	89297.7	76633	63394.3	71020.9	58349.9	77719.9	0.362601	0.459581	-0.119624	0.130041	UNCHANGED	UNCHANGED	3	3	3	3
A0A1D6J8X7	Glucose-1-phosphate adenylyltransferase small subunit chloroplastic	5.47	47695.3	2367.59	7	19.06	0	12527.8	13063.1	12824.6	14357.3	15842.6	18292.5	13183.1	11989.3	11243.6	12269.5	12352.2	11663.9	12805.2	16164.1	12138.7	12095.2	0.318666	0.0252434	-0.0771173	-0.418364	UNCHANGED	UNCHANGED	3	3	3	3
A0A1D6Q048	Adenylate kinase	8.87	63683	2353.21	22	52.02	0	57502	41690	44274	56558	52899.7	49134.3	51906	37629	36625.7	41205	42524.3	44315	47822	52864	42053.6	42681.4	0.453341	0.0118766	-0.185447	-0.308677	UNCHANGED	UNCHANGED	3	3	3	3
C0HEH4	O-methyltransferase family protein	4.99	39818.4	2351.22	10	51.6	0	34465.3	38489.3	48981.3	37034.3	50567.7	53280.7	38005.7	33968.3	26093.7	44778	59213	32927.3	40645.3	46960.9	32689.2	45639.4	0.225945	0.891696	-0.314275	-0.0411785	UNCHANGED	UNCHANGED	3	3	3	3
K7UX93	26S proteasome regulatory subunit RPN11	4.72	11162	2346.24	3	88.24	0	18029.6	15130.3	15190.1	7165.73	9477.35	11226.4	15431.8	23995.4	9280.13	10102.6	14501.6	4694.93	16116.7	9289.84	16235.8	9766.4	0.979575	0.884162	0.0106227	0.0721724	UNCHANGED	UNCHANGED	3	3	3	3
K7URV3	Inositol-1-monophosphatase	6.08	39045.4	2340.63	6	47.78	0	139737	149747	47519	134758	123953	123165	148390	133440	117817	140855	161070	124347	112335	127292	133216	142091	0.569197	0.258981	0.245961	0.158674	UNCHANGED	UNCHANGED	3	3	3	3
A0A1D6I0S8	Rhodanese-like domain-containing protein 9 chloroplastic	9.12	35386.5	2338.36	11	54.41	0	110857	97035	133816	55122.7	58482	79971.3	76828.7	91969.3	80147.7	62194.7	80509.3	46454.3	113903	64525.3	82981.9	63052.8	0.0569934	0.912226	-0.456933	-0.0333058	UNCHANGED	UNCHANGED	3	3	3	3
A0A1D6HL34	Presequence protease 2 chloroplastic/mitochondrial	5.15	123835	2335.46	42	54.46	0	831063	1.01832e+06	986489	1065557	864581	1153641	614187	957034	500995	937106	537616	865680	945292	1.02793e+06	690739	780134	0.162315	0.173483	-0.45262	-0.397943	UNCHANGED	UNCHANGED	3	3	3	3
C5G5X3	Geranylgeranyl pyrophosphate synthase1	5.83	39311.9	2334.39	7	31.88	0	22387	21727.9	39185.2	14078.6	17362.7	23047.8	16489.2	34894.3	16250	20868.3	32806.2	13009.3	27766.7	18163	22544.5	22228	0.568364	0.555328	-0.30058	0.291369	UNCHANGED	UNCHANGED	3	3	3	3
A0A1D6L5B0	Alpha-1,4 glucan phosphorylase	5.21	107920	2323.01	18	39.15	0	37249.7	25322	35935.3	17293.7	20810.7	20683	34293.7	29143	40259.3	17018.3	20714.3	20203.7	32835.7	19595.8	34565.3	19312.1	0.744742	0.870451	0.0740621	-0.021037	UNCHANGED	UNCHANGED	3	3	3	3
A0A1D6EH80	Elongation factor Ts, mitochondrial	7.66	59288.5	2320.16	10	42.67	0	39449.6	24670.5	69066.6	10706.4	9606.43	8837.84	88009.4	48357.6	34831.4	11112.3	13182	13111.2	44395.6	9716.9	57066.1	12468.5	0.572044	0.033915	0.362219	0.359719	UNCHANGED	UNCHANGED	3	3	3	3
A0A1D6M4Z2	Beta-glucosidase	5.02	67986.2	2319.03	7	31.66	0	5063.14	9022.18	13444.4	6769.94	4762.62	5219.96	7041.22	14419.4	6241.42	4570.74	5071.1	3923.64	9176.57	5584.17	9234.02	4521.83	0.987878	0.199683	0.00900463	-0.304439	UNCHANGED	UNCHANGED	3	3	3	3
A0A1D6ICL3	Adenosine 5'-phosphosulfate reductase-like1	8.15	50449.2	2303.88	18	62.04	0	66823.1	73165.2	76114.7	68624	88410.3	97350.5	57253.1	76480	47446.5	68180.3	74333.5	77251.3	72034.3	84794.9	60393.2	73255	0.263547	0.264435	-0.254299	-0.21105	UNCHANGED	UNCHANGED	3	3	3	3
A0A1D6NNV9	Alpha/beta-Hydrolases superfamily protein	6.8	31031.1	2298.53	7	27.11	0	72091.3	49088.7	32612.3	95513.3	82557.7	73914.3	36372	88414	88882.3	100466	126913	90257.7	51264.1	83995.1	71222.8	105879	0.392652	0.157348	0.47439	0.334041	UNCHANGED	UNCHANGED	3	3	3	3
B4FV96	Uncharacterized protein	11.13	19364.6	2294.96	4	37.31	0	48954	56132	58484.3	73247	68347.7	65203.3	70452	38684.3	41242	65500.3	42263	54249.7	54523.4	68932.7	50126.1	54004.3	0.69915	0.103546	-0.121314	-0.352113	UNCHANGED	UNCHANGED	3	3	3	3
A0A1D6E220	Prolyl-tRNA synthetase	7.03	54547.5	2283.51	10	39.83	0	-	-	-	28113.6	24266.1	22306.9	-	-	-	-	-	-	0	24895.5	0	0	-	-	-	-	-	Unique L80_N10	0	3	0	0
B6SU61	Tic62 protein	9.35	34435.5	2279.46	5	35.87	0	21275.7	14809.3	18989	17669	26800.3	27553.3	19532.3	12605.3	12463.7	20431.3	19507.3	15208.3	18358	24007.6	14867.1	18382.3	0.309878	0.189338	-0.304285	-0.385169	UNCHANGED	UNCHANGED	3	3	3	3
A0A1D6KRW7	Actin-11	8.48	33026	2276.74	8	37.68	0	4358.88	4333.14	3261.28	2062.69	1918.8	849.166	8249.23	4975.26	3665.43	5233.22	5798.94	5395.55	3984.43	1610.22	5629.97	5475.9	0.308101	0.000760756	0.498754	1.76584	UNCHANGED	UP	3	3	3	3
A0A096SIL2	PLASMODESMATA CALLOSE-BINDING PROTEIN 5	5.1	21925.6	2264.98	3	30	0	27053	26062	27992.7	35817.3	34230	27741.3	32178.3	14438.7	20090.5	22364	20368.7	33366.7	27035.9	32596.2	22235.8	25366.4	0.413242	0.20162	-0.281989	-0.361783	UNCHANGED	UNCHANGED	3	3	3	3
A0A1D6FDT0	Aspergillus nuclease S(1)	6.55	30440.4	2258.74	5	27.55	0	25339.7	17722.7	6567	107948	78868.7	33293	17374.7	46029.7	29121	65875.3	62112.7	98882	16543.1	73369.8	30841.8	75623.3	0.223834	0.931597	0.898655	0.0436455	UNCHANGED	UNCHANGED	3	3	3	3
B8A0F3	Hydroxymethylbutenyl diphosphate synthase1	5.57	82775.4	2257.89	23	46.65	0	132205	119385	108841	30950	107544	100306	145575	105029	143879	129683	98888.3	116340	120144	79600	131494	114970	0.487689	0.245192	0.130236	0.530421	UNCHANGED	UNCHANGED	3	3	3	3
K7USR3	Magnesium-protoporphyrin IX monomethyl ester (oxidative) cyclase	9.04	47448.6	2255.31	16	51.47	0	79108.3	85182.7	100354	67525	64812.7	81649	91655.3	129044	89147.7	85747	63138	56892.3	88214.9	71328.9	103282	68592.4	0.353416	0.80177	0.227498	-0.0564368	UNCHANGED	UNCHANGED	3	3	3	3
B6TI69	Tryptophan synthase	8.18	33236.3	2251.88	8	50.16	0	35151.3	35047.7	43090.3	23696	22768	27119.3	44682.3	39066.7	29811.7	25471.7	32687.3	16933.3	37763.1	24527.8	37853.6	25030.8	0.98667	0.920622	0.00345119	0.0292866	UNCHANGED	UNCHANGED	3	3	3	3
A0A1D6EIW8	Late embryogenesis abundant (LEA) hydroxyproline-rich glycoprotein family	9.68	23659.3	2248.62	2	16.29	0	29831.5	21589	26573.5	32451.5	32786.5	36208	33038.5	18712.5	5897	22473	23053	26352	25998	33815.3	19216	23959.3	0.454544	0.00442842	-0.436093	-0.49709	UNCHANGED	UNCHANGED	3	3	3	3
A0A1D6E226	Prolyl-tRNA synthetase	6.55	48118.7	2248.23	12	48.43	0	22737	13880.9	10123.1	4227.86	4119.23	5162.54	18603.6	22784.4	13694.2	22191	19948.7	23497	15580.3	4503.21	18360.7	21878.9	0.575745	8.979e-05	0.2369	2.28051	UNCHANGED	UP	3	3	3	3
C4J2K0	Putative voltage-gated potassium channel subunit beta	7.17	36659.5	2235.99	4	42.68	0	118836	173533	175607	135167	131519	116638	184369	166702	165442	131390	130140	250414	155992	127775	172171	170648	0.454766	0.347194	0.142371	0.417424	UNCHANGED	UNCHANGED	3	3	3	3
C0PDB6	HXXXD-type acyl-transferase family protein	5.29	46532.4	2235.71	9	46.04	0	46839.7	37085.7	58397.7	21360.7	26413	33051.7	40152.7	52856.7	33801	26199.3	35909.7	17446.7	47441	26941.8	42270.1	26518.6	0.568202	0.949791	-0.166497	-0.0228429	UNCHANGED	UNCHANGED	3	3	3	3
A0A1D6JSF3	30S ribosomal protein S10 chloroplastic	9.27	20099.1	2230.01	3	28.8	0	28489	18486	13656	30736.3	27829.3	25966.5	14862	36292.7	21342.3	24013	26171.7	16036	20210.3	28177.4	24165.7	22073.6	0.634698	0.145286	0.257866	-0.352219	UNCHANGED	UNCHANGED	3	3	3	3
B4FUK7	Hydroxyproline-rich glycoprotein family protein	6.73	38337.7	2222.29	9	34.72	0	19430.6	20263.9	21123.7	20387.3	15218.7	14428.6	15958.8	52322.7	31263.7	18618.5	6888.92	18812.3	20272.7	16678.2	33181.7	14773.3	0.288344	0.684922	0.710851	-0.174976	UNCHANGED	UNCHANGED	3	3	3	3
B4F833	Diaminopimelate epimerase	5.93	38255.4	2209.88	11	50	0	30064.4	29606	25001.5	23270.7	20262.2	23351.5	26710	26319	24672.7	19520.4	24980.3	26325.3	28224	22294.8	25900.6	23608.7	0.251095	0.600791	-0.123937	0.0826102	UNCHANGED	UNCHANGED	3	3	3	3
A0A1D6NAE1	Glycosyl hydrolase family protein	9.15	46927	2201.26	7	25.36	0	4636.69	4852.71	3531.14	4557.2	3280.92	4042.41	2877.06	7551.31	4538.74	5962.59	3038.67	6635.09	4340.18	3960.18	4989.04	5212.12	0.673102	0.342864	0.201005	0.396306	UNCHANGED	UNCHANGED	3	3	3	3
C0PFF5	Proteasome subunit beta	5.26	23384.8	2201.2	9	64.45	0	9573.42	7298.33	3694.91	20788.8	13084.5	13664.3	12034.4	26577.5	15017.6	20603.1	25312.5	11866.9	6855.56	15845.9	17876.5	19260.8	0.0812789	0.503705	1.38272	0.281564	UNCHANGED	UNCHANGED	3	3	3	3
K7V8L3	S-adenosyl-L-methionine-dependent methyltransferase superfamily protein	8.53	37168.3	2197.81	9	47.15	0	135215	171587	210981	155424	144743	69236.7	124867	149135	164263	142603	124686	168322	172595	123134	146088	145203	0.34371	0.501887	-0.240545	0.237843	UNCHANGED	UNCHANGED	3	3	3	3
A0A1D6F3N8	Elongation factor Ts family protein	4.62	57888	2192.41	19	47.69	0	53946	66493.3	55737.4	115304	91421.5	104910	66103.7	61728.7	60145.7	93221.4	97829.1	93243.3	58725.6	103879	62659.3	94764.6	0.412465	0.267508	0.0935399	-0.132479	UNCHANGED	UNCHANGED	3	3	3	3
Q9ATM6	Aquaporin PIP2-4	6.59	30550.2	2192.15	3	13.54	0	26247	39194.2	37303.3	46953.3	63995.5	59164.6	58246.5	42774.5	48954.8	61297.9	51660.4	65374.3	34248.2	56704.5	49991.9	59444.2	0.0597203	0.695051	0.545669	0.0680734	UNCHANGED	UNCHANGED	3	3	3	3
B4FRM5	Red chlorophyll catabolite reductase chloroplastic	6	36712	2190.95	5	26.2	0	39678.3	74770	61146	55148.3	51371.3	62790.3	38389.3	44795	44546.7	52563.3	55469.7	65085.3	58531.4	56436.7	42577	57706.1	0.200724	0.814249	-0.459138	0.0320913	UNCHANGED	UNCHANGED	3	3	3	3
B4FU98	Thylakoid lumenal 16.5 kDa protein chloroplastic	9.17	25517.7	2190.61	5	52.24	0	34166.3	17774.7	13523.7	35365.7	24457.3	22094	31642.7	27065.7	33155.7	28860.3	25713	24905.7	21821.6	27305.7	30621.3	26493	0.250518	0.858054	0.488783	-0.0435892	UNCHANGED	UNCHANGED	3	3	3	3
B6U1J2	50S ribosomal protein L11	10.57	22806	2175.47	2	15.67	0	21493	14301.5	13596.5	47171.5	25997.5	13086	20880	26374.5	17810.5	22660.5	21786.5	19122	16463.7	28751.7	21688.3	21189.7	0.215623	0.491311	0.397634	-0.440285	UNCHANGED	UNCHANGED	3	3	3	3
B4FQS5	36.4 kDa proline-rich protein	6.85	21217.8	2165.97	2	21.18	0	5141.27	8512.84	5819.47	-	-	-	4494.08	8842.64	-	-	-	-	6491.19	0	6668.36	0	-	-	-	-	-	-	3	0	2	0
A0A1D6P450	Protein TIC 21 chloroplastic	10.83	33711	2165.55	3	8.15	0	62208	77440.3	54444.7	45972.7	61292.3	52113.3	74847.7	46382.3	49485.3	60115	45639.3	48055	64697.7	53126.1	56905.1	51269.8	0.527154	0.783363	-0.185155	-0.0513125	UNCHANGED	UNCHANGED	3	3	3	3
A0A1D6PYC3	Nascent polypeptide-associated complex subunit alpha-like protein 3	9.65	19206.5	2164.18	5	50.29	0	20217.6	14350.1	16988.5	39271	31124.9	38623.7	15798.8	28301.4	11799	18569	18351.1	18826.2	17185.4	36339.8	18633	18582.1	0.796475	0.00246543	0.116677	-0.967639	UNCHANGED	DOWN	3	3	3	3
A5H454	Peroxidase 66	8.02	33932.7	2159.45	5	23.44	0	5520.46	4924.03	4613.45	10172.3	9954.35	9324.92	13379.4	8821.44	7568.53	8397.39	8929.4	10184.7	5019.32	9817.18	9923.13	9170.49	0.0515641	0.332856	0.983304	-0.0983113	UNCHANGED	UNCHANGED	3	3	3	3
A0A1D6EBE5	NDR1/HIN1-like 1	7.75	24354.9	2158.72	5	28.89	0	64548	39646.7	44478	43745.7	53828	61149.5	73152.5	42355.5	45178	46713.5	35583	30063	49557.6	52907.7	53562	37453.2	0.763634	0.0928431	0.112105	-0.498391	UNCHANGED	UNCHANGED	3	3	3	3
B4FH57	Elongation factor Tu	6.09	48688.9	2148.85	13	49.56	0	68318.3	70725	66262.7	22776	26788.7	36647.3	45297.1	171802	81146.1	9377.83	10837.8	8810.06	68435.3	28737.3	99415	9675.24	0.457003	0.01021	0.538722	-1.57056	UNCHANGED	DOWN	3	3	3	3
A0A1D6KEN9	Serine hydroxymethyltransferase	7.6	69184.5	2146.33	12	37.68	0	48701.3	32769.8	28364.1	50807.8	60466.8	60324.6	24686.4	38180.7	39868.1	59533.6	53460.4	50080.6	36611.7	57199.7	34245.1	54358.2	0.777394	0.538232	-0.0964101	-0.0735103	UNCHANGED	UNCHANGED	3	3	3	3
A0A1D6LZC6	Importin subunit alpha	6.2	36964.1	2138.95	12	51.06	0	169389	158411	123798	165897	151269	132108	174751	157351	114337	142532	142314	154660	150532	149758	148813	146502	0.943025	0.774037	-0.0165744	-0.0317125	UNCHANGED	UNCHANGED	3	3	3	3
A0A1D6HCE4	Protein HHL1 chloroplastic	10.44	29646.2	2138.23	7	33.21	0	34172.3	70289.7	35258.3	63078.7	48014	56190.3	47138.3	56029.7	49283	58944	28280	40394.3	46573.4	55761	50817	42539.4	0.744722	0.253562	0.125804	-0.390455	UNCHANGED	UNCHANGED	3	3	3	3
B6UB52	Cysteine synthase	5.21	36935.2	2137.84	3	17.34	0	19576.9	21918.4	31215.5	19147.2	14451.1	25438.9	19102.7	15984.6	10773.4	13782	17729.5	16286.2	24236.9	19679.1	15286.9	15932.6	0.106159	0.330524	-0.66491	-0.304683	UNCHANGED	UNCHANGED	3	3	3	3
B6TCZ1	Spermidine synthase 1	5.08	42487.9	2137.46	3	16.8	0	314385	333148	130567	214351	256843	297909	176108	168087	155753	299205	298626	236143	259367	256368	166650	277991	0.226299	0.535451	-0.638177	0.116826	UNCHANGED	UNCHANGED	3	3	3	3
A0A1D6KYR2	Hydroxymethylpyrimidine phosphate synthase1	5.87	67622.6	2129.56	13	39.97	0	54601.7	43167.3	45119	46500.3	42937.3	50361.7	57499.7	57429	56727	55761	64512.3	43366.7	47629.3	46599.8	57218.6	54546.7	0.0536027	0.288474	0.264633	0.227168	UNCHANGED	UNCHANGED	3	3	3	3
B6TJM1	Isocitrate dehydrogenase [NAD] subunit, mitochondrial	6.34	40421.1	2122.89	12	44.66	0	45485	54585.7	71430	51168	66098.3	80004.7	54490.3	41074.3	60422.7	61963	56099.3	58224	57166.9	65757	51995.8	58762.1	0.615635	0.456816	-0.136785	-0.162258	UNCHANGED	UNCHANGED	3	3	3	3
A0A1D6FLE9	Tubulin gamma-2 chain	6.42	24379.6	2119.81	2	17.51	0	18231	13505.5	11674	15130	13519.5	14486	14874.5	16567	33990	16485.5	23008	9487.5	14470.2	14378.5	21810.5	16327	0.316275	0.646185	0.591941	0.183347	UNCHANGED	UNCHANGED	3	3	3	3
A0A1D6HFC9	Tripeptidyl-peptidase II	5.66	141145	2117.18	19	28.3	0	31461.3	51693.3	41297.7	9048	11943.7	11109	39065	33786	26851.3	10726.3	10579.3	10553	41484.1	10700.2	33234.1	10619.6	0.293517	0.92996	-0.319894	-0.0109174	UNCHANGED	UNCHANGED	3	3	3	3
B8A312	Glucose-6-phosphate 1-epimerase	4.99	37610.2	2116.01	4	26.49	0	20680.3	15440.7	11555	24777.5	18173	13180.3	15886.3	28820.7	35580.3	19509	23645.5	30701.3	15892	18710.3	26762.4	24618.6	0.162276	0.275867	0.751909	0.395918	UNCHANGED	UNCHANGED	3	3	3	3
B4FTP2	Thioredoxin-like protein CDSP32 chloroplastic	6.51	33380.8	2105.78	9	47	0	74725	48866.3	40535.7	65583.7	63242	54934.3	53394	92050	64725	43747	61544.7	51604	54709	61253.3	70056.3	52298.6	0.375745	0.214738	0.356737	-0.228017	UNCHANGED	UNCHANGED	3	3	3	3
A0A1D6FPJ1	Glucose-1-phosphate adenylyltransferase small subunit chloroplastic	6.62	45008.2	2101.46	8	43.7	0	35951.5	22293.5	25391.3	22263.3	31763.4	26468.8	42137	49414.7	28118	43164.8	52084.4	18292.5	27878.8	26831.8	39889.9	37847.2	0.184217	0.352426	0.516856	0.496243	UNCHANGED	UNCHANGED	3	3	3	3
B4FSA7	ADP/ATP translocase	10.09	41435.6	2100.37	11	42.63	0	34934.4	34037.7	42432.4	58157.6	55957.6	44062.9	48674.7	19716.2	29797.6	39860.7	33646.9	61836.5	37134.8	52726	32729.5	45114.7	0.646376	0.472527	-0.182182	-0.224918	UNCHANGED	UNCHANGED	3	3	3	3
Q5XLE1	Peptidylprolyl isomerase	8.82	12299	2095.42	2	30.36	0	38135.5	37460	40755.5	48122	24466	58379	36490	46927	20803	42764.5	36829	51439	38783.7	43655.7	34740	43677.5	0.625421	0.998498	-0.158851	0.000721349	UNCHANGED	UNCHANGED	3	3	3	3
A0A1D6E6B4	Isocitrate dehydrogenase [NADP]	8.05	56540.9	2084.05	17	44.14	0	27107	42996	20992.3	47906.3	48147	46701.7	30897.3	29511.3	42661.3	36956	41078.3	47139	30365.1	47585	34356.7	41724.4	0.634608	0.121628	0.178175	-0.189614	UNCHANGED	UNCHANGED	3	3	3	3
D3G6F2	Geranylgeranyl pyrophosphate synthase4	5.47	36404.7	2070.28	5	30.9	0	7521.12	7267.2	8450.85	9768.38	11890.4	16124.6	11076.3	11320.8	6016.39	10834.1	16986.6	3898.66	7746.39	12594.5	9471.16	10573.1	0.384009	0.656726	0.290017	-0.252388	UNCHANGED	UNCHANGED	3	3	3	3
A0A1D6EWS4	Adenosine 5'-phosphosulfate reductase-like2	8.15	49925.6	2066.59	14	50.88	0	71885.2	62179.3	71633.3	49935	52607.7	68698.2	75453.7	73187.8	85893.9	69635.4	58186.9	52143.7	68565.9	57080.3	78178.5	59988.7	0.129773	0.727755	0.189279	0.0716976	UNCHANGED	UNCHANGED	3	3	3	3
K7VD78	Putative chaperone clbp family protein	7.89	108943	2066.22	14	21.66	0	19915.1	14810.3	16792.1	4572.43	6386.34	5631.3	12417.4	12253.3	10689.9	11296.8	5950.87	12024.3	17172.5	5530.02	11786.9	9757.33	0.0273061	0.100339	-0.542921	0.819201	UNCHANGED	UNCHANGED	3	3	3	3
A0A1D6FQ37	Guanosine nucleotide diphosphate dissociation inhibitor	5.62	41421	2051.72	11	50.55	0	27200.3	64053.3	51615.3	44701.4	42502.7	43134.3	46671.7	70034	56990	40282.7	51391.3	42550.7	47623	43446.1	57898.6	44741.6	0.465838	0.726456	0.281869	0.0423871	UNCHANGED	UNCHANGED	3	3	3	3
A0A1D6I553	Protease Do-like 1 chloroplastic	8.62	27378.7	2049.97	5	34.52	0	7065.06	10693.6	9647.49	8574.21	8891.03	8075.48	9587.28	6964.35	7205.97	7646.36	8773.48	9866.02	9135.39	8513.57	7919.2	8761.95	0.423291	0.734644	-0.206112	0.0414875	UNCHANGED	UNCHANGED	3	3	3	3
A0A1D6F9C3	Pyridoxal reductase chloroplastic	9.65	45161.5	2049.08	6	24.09	0	68904.7	43509.7	51654.7	-	-	-	78501	47799.3	44378	-	-	-	54689.7	0	56892.8	0	0.875371	-	0.0569769	-	UNCHANGED	-	3	0	3	0
B4FUA7	Aldehyde dehydrogenase	7.98	52486.9	2049.05	8	26.57	0	33669.7	49301.3	50585.7	35051	40570	35127.7	35277	30379.7	42808.7	32679.7	27469.3	49632.3	44518.9	36916.2	36155.1	36593.8	0.269424	0.965147	-0.300218	-0.0126566	UNCHANGED	UNCHANGED	3	3	3	3
B6TMW7	Transaminase/ transferase, transferring nitrogenous groups	4.89	43873.4	2048.16	9	37.56	0	23880	90058.7	120319	81230.3	75878.3	97035.3	97715	130427	100953	90501.3	137673	99527.7	78085.9	84714.7	109698	109234	0.355958	0.195415	0.490406	0.366737	UNCHANGED	UNCHANGED	3	3	3	3
B7ZY52	DUF1995 domain protein	5.43	37093.2	2046.76	10	50.75	0	64413.3	60359.3	90032.3	66887	65546.3	78594.3	57454.7	55490	56953	63883.7	73771.7	61018	71601.7	70342.6	56632.6	66224.4	0.183074	0.507556	-0.338362	-0.0870339	UNCHANGED	UNCHANGED	3	3	3	3
A0A1D6K5Y7	Chaperone protein ClpB3 chloroplastic	6.76	109090	2039.35	17	27.3	0	14416.2	12742	9309.88	17113.2	24355.8	18707.7	16547	21485.1	14389.5	23613.3	15841.7	27580.1	12156	20058.9	17473.8	22345	0.108551	0.60584	0.523526	0.155711	UNCHANGED	UNCHANGED	3	3	3	3
C0P978	D-fructose-1,6-bisphosphate 1-phosphohydrolase	7.16	21938	2032.17	4	42.21	0	7420.54	9804.2	9673.63	3214.97	3464.51	2382.56	10148.8	10938.4	8232.34	3804.49	4568.58	2798.13	8966.12	3020.68	9773.17	3723.73	0.509392	0.311995	0.124342	0.301877	UNCHANGED	UNCHANGED	3	3	3	3
B1P123	TRIBOA-glucoside O-methyltransferase BX7	5.31	42644.1	2028.33	9	31.09	0	46467	51442.3	39598.7	11220.6	19396.3	17771	61526	68922	62931.3	28950	35607	18300	45836	16129.3	64459.8	27619	0.010609	0.110644	0.491918	0.775978	UNCHANGED	UNCHANGED	3	3	3	3
A0A1D6HP90	S-(hydroxymethyl)glutathione dehydrogenase	6.81	56366.4	2026.98	13	47.79	0	58967	69033.3	73894.3	48855.7	58495.7	56354.7	63958	69990.3	75902.3	69302.3	45305.3	58331.7	67298.2	54568.7	69950.2	57646.4	0.659755	0.703538	0.0557602	0.0791588	UNCHANGED	UNCHANGED	3	3	3	3
A0A1D6Q5B5	Phenylalanine ammonia-lyase	6.1	69536.5	2007.44	10	34.02	0	11548.4	8433.3	8065.02	5671.63	8836.81	8662.32	6408.2	11888	9783.6	13661.7	14343.7	7957.41	9348.89	7723.59	9359.94	11987.6	0.995731	0.133571	0.00170389	0.634202	UNCHANGED	UNCHANGED	3	3	3	3
A0A1D6N4Y3	Rhodanese/Cell cycle control phosphatase superfamily protein	4.56	61071.2	2000.28	8	23.09	0	32361.8	65144.1	41414.3	33585.7	45902.7	34953	60882	32744.4	65867.2	52061	34373.7	44510.3	46306.8	38147.1	53164.5	43648.3	0.654548	0.440995	0.199242	0.194353	UNCHANGED	UNCHANGED	3	3	3	3
A0A1D6QTB3	Methenyltetrahydrofolate cyclohydrolase	9.67	39532.8	1995.8	8	44.11	0	50521	28806.3	22973	32168	43706	38213.3	25923.3	44068.7	33959.7	38904.3	42470.3	32652.7	34100.1	38029.1	34650.6	38009.1	0.958283	0.996589	0.023102	-0.000758932	UNCHANGED	UNCHANGED	3	3	3	3
A0A1D6HA35	NDR1/HIN1-like 1	9.12	20507.7	1991.41	2	22.87	0	38822	31543	16610	18256	20294	20220.5	23947	11792	-	15170	13718	18184.5	28991.7	19590.2	17869.5	15690.8	-	0.0573671	-	-0.320208	-	UNCHANGED	3	3	2	3
P46620	NAD(P)H-quinone oxidoreductase subunit 5, chloroplastic	9.1	83432.8	1989.1	15	23.85	0	463417	389982	310635	367823	463003	404192	443348	352798	477796	489727	394037	431148	388011	411672	424647	438304	0.560327	0.535206	0.130167	0.0904346	UNCHANGED	UNCHANGED	3	3	3	3
B6SQL3	Copper transport protein CCH	4.63	11460.9	1985.78	3	34.82	0	98375.3	78022	83411.7	35574.3	33250	21424.7	78629.7	93936.7	77766.7	22949.7	48920	27493.3	86603	30083	83444.3	33121	0.714476	0.755973	-0.0536029	0.138798	UNCHANGED	UNCHANGED	3	3	3	3
B4G1C1	Putative desiccation-related protein LEA14	5.17	18155.7	1985.37	2	16.87	0	49500.5	51936	65750.5	47839	45493	69299	86038.5	49509.5	52597.5	55134.5	72524.5	52050	55729	54210.3	62715.2	59903	0.612697	0.596047	0.170386	0.14406	UNCHANGED	UNCHANGED	3	3	3	3
A0A1D6IWN4	Shikimate dehydrogenase	6.19	62996.2	1983.51	7	26.94	0	35598.7	33746	27666	33633	27400.3	30495.7	27740.7	37641	28850.7	26195.7	26293.3	25775.3	32336.9	30509.7	31410.8	26088.1	0.825838	0.0706015	-0.0419212	-0.225874	UNCHANGED	UNCHANGED	3	3	3	3
K7UGM3	Catalase	6.49	56977.2	1980.54	11	37.65	0	113484	397810	373655	293602	350523	333964	342643	347253	375784	372511	299179	403970	294983	326030	355227	358553	0.546686	0.409601	0.268109	0.137184	UNCHANGED	UNCHANGED	3	3	3	3
B6THU9	Peroxidase	7.55	35836.8	1979.17	9	54.88	0	27048.3	24738.3	20429.7	51897.3	43108.3	35223.7	23695.3	26442.7	23409.7	29590	27439.3	38463.7	24072.1	43409.8	24515.9	31831	0.847744	0.12028	0.0263544	-0.447588	UNCHANGED	UNCHANGED	3	3	3	3
A0A1D6K5D2	Nucleoredoxin1	4.6	64070.3	1971.2	7	24.43	0	42529.7	50489.3	39037.3	17020	25293.7	15265.7	63734.7	43892.3	59297.7	19555.7	22035.3	37089	44018.8	19193.1	55641.6	26226.7	0.167464	0.326132	0.338044	0.450446	UNCHANGED	UNCHANGED	3	3	3	3
A0A1D6H8X3	Gamma carbonic anhydrase-like 2 mitochondrial	8.69	31783.4	1970.92	3	35.47	0	8812.5	13678	10581	78447	17560	12680.5	20216	14693.3	4430	20866	18492.7	10776.5	11023.8	36229.2	13113.1	16711.7	0.68815	0.412828	0.250384	-1.11629	UNCHANGED	UNCHANGED	3	3	3	3
P27324	Photosystem I assembly protein Ycf3	5.07	19873.4	1970.54	2	21.18	0	66046	33448	16707	50276.5	75318	69968	26935	46364	53442	60503	80367	47766	38733.7	65187.5	42247	62878.7	0.841903	0.858696	0.125261	-0.0520247	UNCHANGED	UNCHANGED	3	3	3	3
A0A1D6HDL5	Phenylalanine ammonia-lyase	6.18	78085.9	1969.66	8	20.86	0	21405.8	18696.5	15581.9	14080.7	13398.4	22107.9	14844.7	20068.4	15862.5	22421.3	20238.9	14643.4	18561.4	16529	16925.2	19101.2	0.519736	0.517808	-0.133131	0.208663	UNCHANGED	UNCHANGED	3	3	3	3
A0A1D6II57	Peroxidase	8.39	34830.1	1966.39	8	28.74	0	42784.3	36822	35086.7	25236.7	25526.7	24230.3	31002	32204	39817.7	16116	19525.7	23370.7	38231	24997.9	34341.2	19670.8	0.342236	0.066863	-0.154802	-0.345752	UNCHANGED	UNCHANGED	3	3	3	3
Q9SPD7	Outer mitochondrial membrane protein porin	8.42	29234.9	1962.38	8	53.62	0	65975.7	76220.7	58833.3	71033.3	67472.3	77839.3	44787.3	64214	46892.7	48599	75313.3	64376.3	67009.9	72115	51964.7	62762.9	0.131689	0.324339	-0.366843	-0.200388	UNCHANGED	UNCHANGED	3	3	3	3
K7V067	Isocitrate dehydrogenase [NADP]	6.09	46539	1957.64	14	54.61	0	35787.4	40388.6	29839.5	29353.9	40057.8	31107.1	36537.4	35203.5	38376.7	38306.9	32176.2	27180.4	35338.5	33506.3	36705.9	32554.5	0.690173	0.846823	0.0547704	-0.0415747	UNCHANGED	UNCHANGED	3	3	3	3
B4FYQ7	Early nodulin-like protein 16	7.94	20790.2	1956.14	2	19.49	0	80571	49950.5	56903	16572	25721	28046	46257	65178	41004.5	20410.5	28396	20726	62474.8	23446.3	50813.2	23177.5	0.379798	0.953879	-0.298073	-0.0166374	UNCHANGED	UNCHANGED	3	3	3	3
A0A1D6LHB0	Jacalin-type lectin domain-containing protein	9.58	20872.3	1952.46	4	39.49	0	32794.7	32300	20790	-	-	-	26600.3	37061.7	26225.9	-	-	-	28628.2	0	29962.6	0	0.8133	-	0.0657262	-	UNCHANGED	-	3	0	3	0
A0A1D6MNJ0	1-deoxy-D-xylulose-5-phosphate reductoisomerase	6.45	51713.3	1949.5	11	51.69	0	45039.7	45048	42820	27979.3	28464	43805.3	44793.7	67032.7	51994.3	35727	47227	28150.3	44302.6	33416.2	54606.9	37034.8	0.193119	0.658817	0.301693	0.148332	UNCHANGED	UNCHANGED	3	3	3	3
B4FYW7	Nudix hydrolase 14 chloroplastic	5.38	34765.1	1946.76	2	19	0	18933.5	15369.5	11014.5	25198.5	24274.5	24399	12855.5	19177.5	8697	15632.5	21489	27532.5	15105.8	24624	13576.7	21551.3	0.708775	0.423156	-0.153976	-0.192288	UNCHANGED	UNCHANGED	3	3	3	3
B4FMW6	Aspartyl protease AED3	6.62	45308	1942.5	8	30.16	0	64377.3	99715	75126	39638.3	23737.3	50846.7	42818	161139	63212	43748.3	54024.3	23046.5	79739.4	38074.1	89056.3	40273.1	0.818321	0.863911	0.159425	0.0810046	UNCHANGED	UNCHANGED	3	3	3	3
B6TSB3	Glucose-6-phosphate 1-dehydrogenase	6.31	57856.8	1939.88	5	19.33	0	28808.7	19160.3	16390	10190.3	15566.7	13137	29546.7	24389.3	14725.7	13196	13927.7	10998.3	21453	12964.7	22887.2	12707.3	0.815239	0.892421	0.093363	-0.0289238	UNCHANGED	UNCHANGED	3	3	3	3
P49036	Sucrose synthase 2	6.02	93566.7	1939.65	15	34.07	0	39316.3	27714.3	26257	10848	16098.7	29848.7	12018.3	66983.3	13924.3	66176.3	79199.7	4609.33	31095.9	18931.8	30975.3	49995.1	0.995107	0.259972	-0.00560452	1.40098	UNCHANGED	UNCHANGED	3	3	3	3
B8A2V8	Omega-amidase chloroplastic	7.86	38861.2	1938	7	35.96	0	32666.7	37266.7	22144.9	49996.2	38247.7	34482.7	22908.5	37824	35448.7	38338.7	36300	44377	30692.7	40908.9	32060.4	39671.9	0.842139	0.825749	0.0628942	-0.0442967	UNCHANGED	UNCHANGED	3	3	3	3
A0A1D6H2L6	Chaperone protein ClpB4 mitochondrial	6.07	109837	1929.27	3	5.47	0	12440.4	12469.8	9045.75	11261.3	20498.4	15586.7	15881	10295.8	13634.2	22373.8	17827.6	23178.7	11318.7	15782.2	13270.3	21126.7	0.380296	0.16454	0.229501	0.420772	UNCHANGED	UNCHANGED	3	3	3	3
B6TN41	4-hydroxy-4-methyl-2-oxoglutarate aldolase	5.74	18402.1	1928.07	6	73.81	0	33001.7	38486.7	23520	45508	41660.7	40733	32319.3	39734	38694.7	41235.7	54257.7	52840	31669.4	42633.9	36916	49444.4	0.348772	0.194621	0.221155	0.213808	UNCHANGED	UNCHANGED	3	3	3	3
B4FF48	Haloacid dehalogenase-like hydrolase domain-containing protein	7.51	33097	1927.21	9	39.87	0	115425	112331	72628	90970.7	94975.7	117003	84105	48748.3	100580	85374.7	52817.7	56820	100128	100983	77811	65004.1	0.339229	0.0511195	-0.363796	-0.635511	UNCHANGED	UNCHANGED	3	3	3	3
B4G066	Methylmalonate-semialdehyde dehydrogenase (CoA acylating)	6.37	58031.2	1924.48	9	39.66	0	28313.7	35833.7	29667.3	45631	44848.7	47875	31749.7	24959	32457	40764.3	51162.3	60386	31271.6	46118.2	29721.9	50770.9	0.665601	0.463066	-0.0733252	0.138665	UNCHANGED	UNCHANGED	3	3	3	3
K7VT58	Fasciclin-like arabinogalactan protein 7	9.37	28805.8	1918.56	7	52.84	0	52276.3	21972	53546.3	35059.7	23588	61786.3	43237	76404.7	16067	49640.7	76871	9060.33	42598.2	40144.7	45236.2	45190.7	0.902736	0.835119	0.0866852	0.170817	UNCHANGED	UNCHANGED	3	3	3	3
A0A1D6KX49	Uncharacterized conserved protein UCP031088 alpha/beta hydrolase	7.15	84954	1914.37	3	8.86	0	5355.68	4503.52	6036.2	3529.11	4259.27	6007.88	6990	3822.53	2041.17	-	-	-	5298.47	4598.75	4284.57	0	0.53962	-	-0.306426	-	UNCHANGED	Unique L80_N10	3	3	3	0
A0A1D6EPG1	TIM-barrel signal transduction protein isoform 2	4.81	23524.1	1909	3	40.28	0	2782.36	341.089	500.47	-	-	-	152.149	2086.73	177.158	-	-	-	1207.97	0	805.347	0	0.712135	-	-0.584907	-	UNCHANGED	-	3	0	3	0
A0A1D6L3U7	Aluminum induced protein with YGL and LRDR motifs	7.31	17900.6	1903.02	5	52.94	0	17885.5	11952.8	22088.7	16524.4	17352	19890.2	18697.7	20987.9	14843.2	16248	21180.3	18170.3	17309	17922.2	18176.2	18532.9	0.813579	0.745636	0.0705309	0.048336	UNCHANGED	UNCHANGED	3	3	3	3
A0A1D6FMD1	Importin subunit alpha	6.51	35970.9	1902.13	8	42.41	0	12857	12289	8925.83	12348.5	7618.13	12619	7345.23	6806.18	9338.41	6375.58	7131.99	5839.84	11357.3	10861.9	7829.94	6449.13	0.0715721	0.0571017	-0.536546	-0.752099	UNCHANGED	UNCHANGED	3	3	3	3
B6TV07	Glutamate decarboxylase	5.45	55204	1901.17	5	25.97	0	11939.2	8456.88	3827.86	8183.32	10654.6	9820.39	9795.45	6844.73	13102.9	8027.41	9756.95	15783.8	8074.65	9552.78	9914.37	11189.4	0.56845	0.542318	0.296121	0.228139	UNCHANGED	UNCHANGED	3	3	3	3
A0A1D6IXG3	Citrulline--aspartate ligase	6.45	46044.4	1890.1	8	33.33	0	60326.3	55433.3	45038	62728.3	56332	67891.3	42752.3	57828	56153	58983.3	70047.7	48331.3	53599.2	62317.2	52244.4	59120.8	0.846547	0.676098	-0.0369344	-0.0759657	UNCHANGED	UNCHANGED	3	3	3	3
A0A1D6JS29	Outer mitochondrial membrane protein porin	9.72	23029.5	1888.81	7	48.13	0	31123.7	37619.6	34228.1	47914.5	50378.8	49887.8	19944.5	33015.7	29700.3	41116.4	44782.3	49670.7	34323.8	49393.7	27553.5	45189.8	0.194471	0.179848	-0.316974	-0.128329	UNCHANGED	UNCHANGED	3	3	3	3
P02355	30S ribosomal protein S4, chloroplastic	11.48	23519.8	1886.35	8	41.29	0	45165.3	69754	58348.7	40347	47938.7	51839	68502.3	50020.7	46876	52695.3	42107	35871	57756	46708.2	55133	43557.8	0.802141	0.624945	-0.0670547	-0.100746	UNCHANGED	UNCHANGED	3	3	3	3
B6U5L3	UDP-glucose 6-dehydrogenase	6.02	53329.8	1883.08	7	23.49	0	20356.1	17142.5	21495.6	17157.8	14510.2	23258	16777.1	27989.9	21112.2	18933.4	23899.3	12928.9	19664.7	18308.7	21959.7	18587.2	0.549437	0.949029	0.15925	0.0217844	UNCHANGED	UNCHANGED	3	3	3	3
B4FZ35	CHL-Zea mays Chloroplastic lipocalin	5.66	38217.3	1877.15	12	55.88	0	91630.3	78582.3	81117	92816	96890.7	83708.7	92801.7	72956.7	70623.7	90899.7	85289.3	93878	83776.6	91138.4	78794	90022.3	0.571328	0.821712	-0.0884608	-0.0177768	UNCHANGED	UNCHANGED	3	3	3	3
A0A1D6L9Y9	NAD-dependent epimerase/dehydratase	7.3	27812.6	1875.14	4	31.13	0	12091.1	6364.46	5550.17	40400.3	31820	7765.31	7109.13	20353.2	16635.7	23842.7	26775.3	21692	8001.92	26661.9	14699.3	24103.3	0.206651	0.808407	0.877332	-0.145547	UNCHANGED	UNCHANGED	3	3	3	3
Q41739	Thiamine thiazole synthase 2, chloroplastic	5.49	37404.9	1865.24	9	38.14	0	8035.72	8541.01	10293.8	5062.99	6045.31	5766.7	14353.4	13973.3	27467.7	6550.6	5645.2	2632.43	8956.84	5625	18598.1	4942.74	0.0982075	0.605804	1.05409	-0.186542	UNCHANGED	UNCHANGED	3	3	3	3
A0A096PQR7	Cytochrome P450 CYP74A19	7.82	53281.1	1855.19	11	39.21	0	22053.6	21361.9	19834.5	3192.46	4470.19	4322.37	25589.7	28369.9	16697.4	-	-	-	21083.4	3995.01	23552.3	0	0.528417	-	0.159763	-	UNCHANGED	Unique L80_N10	3	3	3	0
A0A1D6DVX7	6,7-dimethyl-8-ribityllumazine synthase	8.01	20974	1853.57	4	48.98	0	20360.1	22485.6	4140.16	7752.58	8876.25	11492.8	12553	22301.6	14540.7	11269.1	13690.8	7497.43	15662	9373.87	16465.1	10819.1	0.907798	0.531998	0.0721452	0.206863	UNCHANGED	UNCHANGED	3	3	3	3
A0A1D6N0Q6	Cell division protein FtsY homolog chloroplastic	5.46	46263.4	1850.24	7	31.24	0	27558.3	27729.3	38271.7	26112.3	30215.7	37191	32315.7	28336	12068.3	25919.7	30970.3	21976	31186.4	31173	24240	26288.7	0.385403	0.304594	-0.363529	-0.245856	UNCHANGED	UNCHANGED	3	3	3	3
A0A1D6PDP9	Oxysterol-binding protein-related protein 3B	5.38	24150.9	1847.78	4	37.5	0	15734.8	10757.2	12233.5	13137.7	19568	15870.4	8369.15	13725	13331.1	10402.4	13273.5	11595.4	12908.5	16192	11808.4	11757.1	0.653178	0.0954773	-0.128499	-0.461752	UNCHANGED	UNCHANGED	3	3	3	3
B4FGZ0	CemA-like proton extrusion protein-related	5.22	38030.2	1844.59	5	34.01	0	27720.7	21414.7	18483.3	9762.67	11153.7	13591.3	18135.3	21991.7	19997	14118.7	22417.7	9346.67	22539.6	11502.6	20041.3	15294.3	0.443905	0.394616	-0.169481	0.411043	UNCHANGED	UNCHANGED	3	3	3	3
A0A1D6N765	Aldose reductase	9.55	23551.9	1844.05	2	21.86	0	15617	14010	7410.5	28447.5	34440.5	15425.5	14433	26191	40855	29204	24361	35231.5	12345.8	26104.5	27159.7	29598.8	0.139363	0.615878	1.13744	0.181242	UNCHANGED	UNCHANGED	3	3	3	3
B7ZWU6	Pyruvate dehydrogenase E1 component subunit beta	5.19	35584	1842.32	6	41.38	0	46350.9	66588.6	60074.2	53804.1	54129.2	66990.3	53200	68962.2	31104.2	54516.5	70192.4	51339.6	57671.2	58307.9	51088.8	58682.8	0.626191	0.961331	-0.174844	0.00924635	UNCHANGED	UNCHANGED	3	3	3	3
A0A1D6FWI6	Methionine S-methyltransferase	5.2	115386	1833.37	10	19.15	0	26285.3	39151.7	35615	29828	25100.3	26924.3	23586.3	38510.3	22151	27965.3	26259.7	26648.3	33684	27284.2	28082.6	26957.8	0.436584	0.835152	-0.262389	-0.0173653	UNCHANGED	UNCHANGED	3	3	3	3
A0A1D6IHW2	Geranylgeranyl pyrophosphate synthase2	6.04	38960.6	1833.1	2	10.19	0	35486	35389.2	50963.2	48692.3	41220.9	47399.3	19777.7	50317.5	37647.1	40127	63857.7	28633	40612.8	45770.8	35914.1	44205.9	0.670741	0.890023	-0.177383	-0.0501891	UNCHANGED	UNCHANGED	3	3	3	3
A0A1D6QSJ2	Thiosulfate/3-mercaptopyruvate sulfurtransferase 1 mitochondrial	4.65	21205	1831.98	3	43.55	0	21679	24292	24102	24379	49674	36427	23235	27216	18605	28240	42223	57726	23357.7	36826.7	23018.7	42729.7	0.903531	0.626613	-0.0210919	0.214487	UNCHANGED	UNCHANGED	3	3	3	3
C0PK59	Uncharacterized protein	10.25	19932	1830.81	6	37.79	0	18680.3	47986	29822.1	32361.7	23575	37005.6	26042.8	45020	29277.3	29811.7	22460.8	18016.8	32162.8	30980.8	33446.7	23429.8	0.907337	0.222176	0.0564696	-0.40303	UNCHANGED	UNCHANGED	3	3	3	3
A0A1D6LFA5	Heat shock protein 90-6 mitochondrial	5.09	89868.5	1825.91	15	39.09	0	54827.7	66707.5	63827.4	37608.3	61367	62273.4	51109.2	82137.3	81351.1	64557	90783.8	84482.1	61787.5	53749.5	71532.5	79941	0.418805	0.081322	0.211284	0.572683	UNCHANGED	UNCHANGED	3	3	3	3
P25461	50S ribosomal protein L33, chloroplastic	10.66	7976.15	1824.7	2	30.3	0	12349	30694	30669.5	-	10501	20237.5	9388	26524	18779	26851	9788	-	24570.8	15369.2	18230.3	18319.5	0.465447	-	-0.430606	-	UNCHANGED	-	3	2	3	2
B4FUE4	Solanesyl diphosphate synthase 2 chloroplastic	5.73	46106.3	1815.49	9	59.2	0	46898.7	57636.3	53417.7	34074.3	29853	43361.7	40178.3	51257.3	44685	38589.3	30891.7	37092.3	52650.9	35763	45373.6	35524.4	0.179886	0.96141	-0.214606	-0.00965568	UNCHANGED	UNCHANGED	3	3	3	3
A0A1D6QM75	Tyrosine aminotransferase	5.88	47773.9	1814.69	4	19.07	0	22092.3	17338.7	25476	20809.7	19296.3	24043.7	19505	15707.7	14908.3	20276	17828.3	25728	21635.7	21383.2	16707	21277.4	0.147933	0.970868	-0.372959	-0.00715438	UNCHANGED	UNCHANGED	3	3	3	3
A0A1D6FNB8	Heat shock 70 kDa protein 14	5.11	95575.2	1808.28	22	42.37	0	31941.6	37280.8	42743.9	27211.6	28643	26693.2	43419.5	34286.3	44224.6	24194.9	46955.3	26335.1	37322.1	27515.9	40643.5	32495.1	0.49773	0.531562	0.122993	0.239956	UNCHANGED	UNCHANGED	3	3	3	3
K7VAE7	HB transcription factor	5.15	20778.3	1802.41	7	47.03	0	33982.7	31154.5	17700.4	60393.2	42520.2	31962.7	50204.5	52296.1	27443.4	34918.5	49856.9	53542	27612.5	44958.7	43314.7	46105.8	0.170546	0.914737	0.649532	0.0363479	UNCHANGED	UNCHANGED	3	3	3	3
A0A1D6J3D1	Acetyl-CoA carboxylase	6.06	291525	1801.63	36	27.53	0	77946.1	104192	80130.3	122691	102371	82733.7	70126.6	59094.6	44460.4	92215.3	87013.7	162041	87422.8	102599	57893.9	113757	0.0581184	0.698512	-0.594599	0.14894	UNCHANGED	UNCHANGED	3	3	3	3
B4FEH1	Putative fructokinase-6 chloroplastic	5.91	41570.2	1797.5	7	24.48	0	13609	10531.7	11593.7	7175.71	22730.7	10704	10075.3	4643.99	3344.07	5374.8	14697	15366.3	11911.4	13536.8	6021.13	11812.7	0.0589578	0.777627	-0.984242	-0.196546	UNCHANGED	UNCHANGED	3	3	3	3
P26567	ATP-dependent Clp protease proteolytic subunit	4.44	24929.7	1797.37	4	22.69	0	117896	119889	127508	61019.5	92589	86092.3	107962	76666.3	97505	84290.5	89855.5	66116.5	121764	79900.3	94044.4	80087.5	0.0454008	0.9883	-0.372679	0.00337657	UNCHANGED	UNCHANGED	3	3	3	3
A0A1D6KLA9	3-beta hydroxysteroid dehydrogenase/isomerase	8.95	30203.6	1794.59	8	54.06	0	55821.7	49143.3	58657.7	4320.5	2428	5105	59479	16685.7	45988.7	3069	2272	4316	54540.9	3951.17	40717.8	3219	0.345669	0.501638	-0.421679	-0.295666	UNCHANGED	UNCHANGED	3	3	3	3
B4F972	Glutamate decarboxylase	5.54	55675.6	1794.31	4	16.63	0	16197.2	29205.7	17816.5	-	-	-	12454.8	8251.65	24533.6	-	-	-	21073.1	0	15080	0	0.400012	-	-0.482767	-	UNCHANGED	-	3	0	3	0
A0A1D6MQC8	Oxysterol-binding protein-related protein 3B	7.84	26477.7	1784.29	4	29.18	0	2024.28	2678.51	2642.81	2633.77	3626.04	2886.22	2232.39	2665.96	1731.82	1997.17	3072.19	2602.84	2448.53	3048.68	2210.06	2557.4	0.525657	0.317637	-0.147836	-0.253504	UNCHANGED	UNCHANGED	3	3	3	3
C0P4T5	Aspartyl-tRNA synthetase	5.99	61366.7	1775.16	8	19.78	0	25576.7	48607	54992.7	73143.7	45746.3	90699	43094.3	58896.7	67924.3	54846	45945.7	59133	43058.8	69863	56638.4	53308.2	0.303411	0.29176	0.395474	-0.390171	UNCHANGED	UNCHANGED	3	3	3	3
A0A1D6MUP9	Beta-glucosidase 17	4.9	59266.5	1773.61	4	7.57	0	3506.59	2062.84	2673.2	7838.41	9845.22	7277.71	5763.98	6199.75	3657.61	7758.59	11437.9	11714.9	2747.54	8320.44	5207.11	10303.8	0.0505782	0.255144	0.922341	0.30844	UNCHANGED	UNCHANGED	3	3	3	3
P08530	30S ribosomal protein S8, chloroplastic	11.5	15695.4	1770.01	4	30.15	0	33591	63739	27853.7	33258.3	36385.3	35457.3	53567.7	31929.7	36938	41466.7	21346.7	16749	41727.9	35033.7	40811.8	26520.8	0.946829	0.327956	-0.0320264	-0.401619	UNCHANGED	UNCHANGED	3	3	3	3
B4FGF5	Hydroxyacylglutathione hydrolase cytoplasmic	5.59	29155.1	1769.77	4	20.54	0	13881.3	136686	84790.3	48375.7	57945.3	74803.3	107443	79358	92655.3	68364.7	64809.3	53635.7	78452.6	60374.8	93152.1	62269.9	0.707778	0.841945	0.247768	0.0445887	UNCHANGED	UNCHANGED	3	3	3	3
B4F7W6	GDSL esterase/lipase	7.47	42077.8	1766.56	6	25.38	0	178930	161546	129762	-	-	-	218106	210065	104187	-	-	-	156746	0	177453	0	0.627222	-	0.179006	-	UNCHANGED	-	3	0	3	0
B6SRX9	D-fructose-1,6-bisphosphate 1-phosphohydrolase	6.73	43498.6	1766.35	9	43.22	0	55065.7	56237.3	54674	56418.7	54369.7	58394	69800.3	42755.7	48267	66510	57180	54791.7	55325.7	56394.1	53607.7	59493.9	0.845481	0.455939	-0.0455096	0.077197	UNCHANGED	UNCHANGED	3	3	3	3
A0A1D6F5T1	Alpha-mannosidase	5.76	142650	1764.26	19	28.94	0	39014	44539	29329.7	55138	54374.3	44030	31503	45960.7	45522.7	50527.3	57971	79567.3	37627.6	51180.8	40995.4	62688.6	0.631899	0.28877	0.123674	0.2926	UNCHANGED	UNCHANGED	3	3	3	3
B6SUW2	Alpha/beta-Hydrolases superfamily protein	5.65	36354.6	1763.76	7	39.51	0	42346.3	174540	184521	163911	195461	198472	205424	183405	228558	183045	181246	206956	133802	185948	205796	190416	0.205245	0.762573	0.621108	0.0342546	UNCHANGED	UNCHANGED	3	3	3	3
K7TWH1	Peptidylprolyl isomerase	5.1	59479.2	1747.65	12	37.31	0	30802	22225.7	23380.3	18360.7	26808.3	25944	25894	27775	22211	27723.3	26399	18357.7	25469.3	23704.3	25293.3	24160	0.958055	0.91416	-0.010004	0.0274696	UNCHANGED	UNCHANGED	3	3	3	3
B6T9S6	Retrotransposon protein SINE subclass	5.8	55898.3	1743.42	3	14.29	0	12135	19900.7	15550.5	32820.5	38285	18661.7	40309	18227	-	17600.5	36086.5	57921	15862.1	29922.4	29268	37202.7	-	0.606347	-	0.314181	-	UNCHANGED	3	3	2	3
C0P6J3	Sulfate adenylyltransferase	8.68	53786.6	1743.36	9	29.57	0	39162.6	15951.7	14041.7	28775.5	48028.2	29191.4	29219.3	39509.2	37137.6	49948.7	48300.3	34389.6	23052	35331.7	35288.7	44212.9	0.230204	0.331376	0.614314	0.323503	UNCHANGED	UNCHANGED	3	3	3	3
B4FID4	Aldo-keto reductase family 4 member C9	5.42	34613.5	1739.53	6	42.95	0	25053.3	13786.7	6017	37883.3	38043.7	27832.8	19652.3	34550.7	31570.7	42052.7	37450	36613.7	14952.3	34586.6	28591.2	38705.4	0.129477	0.336766	0.935202	0.162324	UNCHANGED	UNCHANGED	3	3	3	3
A0A1D6HG23	TPR_REGION domain-containing protein	4.77	23557.9	1736.27	2	20.91	0	51988.5	32155	28725	36922	57675	-	49695	34468	28941	56076	-	30609	37622.8	47298.5	37701.3	43342.5	0.993831	-	0.00300705	-	UNCHANGED	-	3	2	3	2
C4IYM7	Mitochondrial outer membrane protein porin 2	9.52	29183.3	1730.58	6	44	0	58914.3	62866.1	54971.6	55729.2	56013.5	55218.6	32892.5	50164	50882.7	45348.9	48718	56457.6	58917.3	55653.8	44646.4	50174.9	0.0864129	0.171862	-0.400148	-0.149515	UNCHANGED	UNCHANGED	3	3	3	3
B4F7Z4	Glycerophosphodiester phosphodiesterase	4.96	41746.8	1729.15	5	31.38	0	8761.33	7579	-	18772	19141.7	4038.5	19331	10403.5	6864	24023	29012	46579.3	8170.17	13984.1	12199.5	33204.8	-	0.0854862	-	1.24761	-	UNCHANGED	2	3	3	3
B4FSB0	Guanosine nucleotide diphosphate dissociation inhibitor	5.89	50115	1728.78	4	15.02	0	8034.33	8957	10311.5	15266.2	10478.3	11676	11312.7	13292.3	13827	12931.7	11028.5	15476.3	9100.94	12473.5	12810.7	13145.5	0.0214034	0.745404	0.493257	0.0757007	UNCHANGED	UNCHANGED	3	3	3	3
B4FRJ4	Photosystem II 11 kD protein	10.34	17358.8	1724.07	3	28.14	0	-	35555	33529	56133.7	65837	33817.3	36738	36891.5	44345	74575.5	78830.5	84126.5	34542	51929.3	39324.8	79177.5	-	0.0508663	-	0.608541	-	UNCHANGED	2	3	3	3
A0A1X7YFK0	Uncharacterized protein	9.33	43475.8	1715.55	13	50.76	0	69673.7	62218.3	106259	76535.7	78688.3	113576	45162	95921	68945	82249.3	93533	84867	79383.7	89599.9	70009.3	86883.1	0.66375	0.83831	-0.181295	-0.0444212	UNCHANGED	UNCHANGED	3	3	3	3
C0P7X7	30S ribosomal protein S6 alpha chloroplastic	5.17	23917.4	1715.05	3	16.22	0	70065.3	62495	82988.7	81723.7	79945.5	94177.7	71868	88052.7	50802	71828	89734	52640.5	71849.7	85282.3	70240.9	71400.8	0.902508	0.297807	-0.0326704	-0.256305	UNCHANGED	UNCHANGED	3	3	3	3
Q00827	Chlorophyll a-b binding protein 48, chloroplastic	6.24	28300.3	1714.5	4	29.55	0	4604.38	5278.98	4779.23	3344.7	2942.58	2503.48	5396.65	3820.91	5218.2	3851.68	3437.03	4987.65	4887.53	2930.25	4811.92	4092.12	0.894957	0.0905796	-0.0224923	0.481823	UNCHANGED	UNCHANGED	3	3	3	3
A0A1D6EG37	Phosphoglycerate mutase-like protein	5.94	31361.6	1692.52	7	49.28	0	18542.1	12416.7	10309.5	18249.5	27320.3	19384.6	14785	16664.7	10437.2	18126.5	24367.5	28344.2	13756.1	21651.5	13962.3	23612.7	0.949865	0.658972	0.0214649	0.1251	UNCHANGED	UNCHANGED	3	3	3	3
B7ZZ56	Glycosyltransferase	5.48	52581.5	1676.71	10	39.38	0	38029.8	48439.8	61724	51294.7	48794	57557	22465.3	59366.2	56814	46399.3	47852	50040.3	49397.9	52548.6	46215.1	48097.2	0.82809	0.188698	-0.0960827	-0.127698	UNCHANGED	UNCHANGED	3	3	3	3
B6TIW5	Acid phosphatase	8.6	29533.4	1671.4	5	35.4	0	26755	16665.3	14924	19911.3	29596	27951.3	15980	37059.7	21026	26913.3	23765	35420.7	19448.1	25819.6	24688.6	28699.7	0.515098	0.564414	0.344212	0.15257	UNCHANGED	UNCHANGED	3	3	3	3
A0A1D6H4U6	Putative lactoylglutathione lyase chloroplastic	5.76	39797.3	1670.71	10	34.82	0	124644	113360	63020.4	73347.5	64980.6	61149.2	105326	107629	116040	75539.5	64954.8	90954	100342	66492.4	109665	77149.4	0.652992	0.271583	0.128183	0.214465	UNCHANGED	UNCHANGED	3	3	3	3
A0A1D6FXP9	Carbamoyl-phosphate synthase (glutamine-hydrolyzing)	5.35	126476	1669.71	29	47.88	0	75645.7	73054	87318.8	58583.7	79050	78876.6	87238.7	63186.9	39496.7	81206.7	65572.7	63886	78672.8	72170.1	63307.4	70221.8	0.347957	0.834697	-0.313491	-0.0394823	UNCHANGED	UNCHANGED	3	3	3	3
C0PFQ7	Sulfate adenylyltransferase	9.25	53894.7	1665.46	8	26.58	0	-	-	-	3634.54	5833.08	3808.2	-	-	-	-	-	-	0	4425.27	0	0	-	-	-	-	-	Unique L80_N10	0	3	0	0
K7VVA6	Alpha/beta-Hydrolases superfamily protein	7.88	41872.1	1658.08	6	31.78	0	42989.7	36448.3	60903.7	31215.3	44761	46828.7	48223.3	40791.7	30825	42057	39126.7	35034.7	46780.6	40935	39946.7	38739.4	0.484425	0.700093	-0.227834	-0.0795316	UNCHANGED	UNCHANGED	3	3	3	3
B4FQ56	Diaminopimelate epimerase	5.31	33905.5	1655.99	7	34.09	0	25092.3	23749.4	26132.2	11855.6	10041.3	10908.4	41882.6	22096.6	29383.4	10278.3	14132	8932.26	24991.3	10935.1	31120.9	11114.2	0.351554	0.918503	0.316456	0.0234337	UNCHANGED	UNCHANGED	3	3	3	3
A0A1D6KWE2	Inositol-1-monophosphatase	4.97	34381.3	1655.83	2	18.65	0	248744	129275	90692.5	114081	139598	176189	187798	118272	6830	123888	313980	157962	156237	143289	104300	198610	0.505027	0.417359	-0.583003	0.471008	UNCHANGED	UNCHANGED	3	3	3	3
A0A1D6FZF7	PsbP domain-containing protein 5 chloroplastic	6.12	17652.4	1649.73	2	14.19	0	-	-	-	39293	-	-	-	17364	-	-	25644.5	25557	0	39293	17364	25600.8	-	-	-	-	-	-	0	1	1	2
A0A1D6HR40	Dirigent protein	4.42	25070.2	1648.18	3	24.4	0	40719	35507.3	39890.3	29792.3	24558.7	21877	42593.7	39212.3	21322	20868.3	23617.7	23380	38705.6	25409.3	34376	22622	0.558645	0.324797	-0.171139	-0.167632	UNCHANGED	UNCHANGED	3	3	3	3
Q6R9L0	NADH dehydrogenase subunit 9	8.68	22708.5	1645.57	3	17.89	0	14333.5	21090	13326.7	26750.5	29550.3	33818.7	11875	25644.3	31884.7	32082.3	25396.7	29135.7	16250.1	30039.8	23134.7	28871.6	0.342197	0.700148	0.509612	-0.057228	UNCHANGED	UNCHANGED	3	3	3	3
B4F9M7	Protein CURVATURE THYLAKOID 1B chloroplastic	9.42	17812.6	1639.78	4	14.62	0	26894.5	35946	59400.7	33319	45166	57852	56853.7	32116.7	28818.7	38901	43392.5	39656.5	40747.1	45445.7	39263	40650	0.915377	0.542788	-0.0535254	-0.160887	UNCHANGED	UNCHANGED	3	3	3	3
B4F988	ATP-dependent zinc metalloprotease FTSH 6 chloroplastic	7.42	74334	1639.56	4	8.83	0	24333.6	27040.9	36003.4	24144	26489.5	26339.2	36052.5	27956.6	29562.8	34361.7	61334.5	29599.6	29126	25657.6	31190.7	41765.2	0.656785	0.179395	0.0988069	0.702919	UNCHANGED	UNCHANGED	3	3	3	3
A0A1D6QG81	Ferritin	5.57	31395.5	1639.15	4	27.3	0	17417.3	17866	9472.33	24067	30267.7	20453.7	11672	34678.7	28216	25971	33158.7	37754.3	14918.6	24929.4	24855.6	32294.7	0.249021	0.174662	0.73646	0.373445	UNCHANGED	UNCHANGED	3	3	3	3
B4FMD3	40S ribosomal protein S23-2	10.73	15159.7	1627.72	2	36.76	0	26480.5	45871	35645	28184.5	30469.5	36896.5	32563	47616.5	34770	41647.5	32423.5	44193	35998.8	31850.2	38316.5	39421.3	0.76697	0.162278	0.0900156	0.307676	UNCHANGED	UNCHANGED	3	3	3	3
A0A1D6F5U9	Putative alpha-mannosidase	5.71	32343.7	1620.79	7	49.83	0	14589.9	12562.4	9562.98	30530.7	30255.7	20399.3	15588.5	22188.6	17250.6	21771.6	22221.5	34693.6	12238.4	27061.9	18342.5	26228.9	0.0682413	0.88463	0.583777	-0.0451049	UNCHANGED	UNCHANGED	3	3	3	3
C0PLN9	D-3-phosphoglycerate dehydrogenase	6.87	64152	1617.17	12	43.79	0	18883.1	18870.4	19370.3	17847.1	21606.1	28742.4	17555.7	14917.3	10029.7	19991.8	28071.7	18804.3	19041.3	22731.9	14167.6	22289.3	0.0921903	0.923373	-0.426537	-0.0283679	UNCHANGED	UNCHANGED	3	3	3	3
A0A1D6N969	Proteasome subunit alpha type	6.19	28501.4	1615.56	4	42.02	0	23481	46140.3	59921	52842	49469	58227.7	18091	55035	50209	46362.5	37783.7	32867	43180.8	53512.9	41111.7	39004.4	0.901668	0.0365977	-0.0708414	-0.45625	UNCHANGED	UNCHANGED	3	3	3	3
P41978	Superoxide dismutase [Mn] 3.2, mitochondrial	6.26	25356.9	1612.47	6	49.57	0	22301	8755	6221.33	43564.3	40994.7	14058.3	9859.33	19091.3	17120.7	28873	32601.3	30265.7	12425.8	32872.4	15357.1	30580	0.635705	0.821157	0.305571	-0.10429	UNCHANGED	UNCHANGED	3	3	3	3
A0A1D6IHP1	ARM repeat superfamily protein	4.63	124515	1612.28	13	20.6	0	29906.3	30558.3	37965.7	19568	24800.3	28628.7	23849.7	21189.7	23494.7	22406.7	17849.3	17767.3	32810.1	24332.3	22844.7	19341.1	0.0214021	0.176047	-0.522283	-0.331204	UNCHANGED	UNCHANGED	3	3	3	3
A0A1D6DW07	D-3-phosphoglycerate dehydrogenase	6.78	65024	1609.19	9	32.59	0	20554.2	17897.9	21861	11781.6	13515.2	17991.9	24559.5	27084.9	19036.6	13349.6	20394.3	12303.4	20104.4	14429.6	23560.3	15349.1	0.261723	0.784403	0.228849	0.0891232	UNCHANGED	UNCHANGED	3	3	3	3
A0A1D6GMB8	Membrane metalloprotease ARASP chloroplastic	6.97	43786.9	1604.06	5	29.59	0	19422.7	22112.7	18872.7	17333.7	24135.7	17541.7	24864.3	17311	14981.3	26012.7	18919	20960	20136	19670.3	19052.2	21963.9	0.747851	0.496722	-0.0798178	0.159112	UNCHANGED	UNCHANGED	3	3	3	3
A0A1D6N360	Sucrose-phosphate synthase	5.88	83781.4	1600.08	11	29.99	0	39792.9	35954.3	29890.4	26998.6	38360.2	43016.9	50708.4	24267.8	25559.8	31301.8	26516	24971.1	35212.5	36125.2	33512	27596.3	0.860501	0.171388	-0.0714092	-0.388531	UNCHANGED	UNCHANGED	3	3	3	3
A0A1D6G4I8	OMPdecase	8.11	116825	1599.97	8	16.08	0	41105.7	46719.7	45791.3	32694.3	40971.3	48830	34681.7	44271.7	51735.3	40626.3	40975	48680	44538.9	40831.9	43562.9	43427.1	0.861112	0.652913	-0.0319659	0.0888997	UNCHANGED	UNCHANGED	3	3	3	3
A0A1D6H8U5	3-oxoacyl-[acyl-carrier-protein] reductase	9.72	32347.4	1596	5	37.5	0	12652.9	13781.4	16214.7	18516.9	19605.1	27047.3	13209.9	13015.4	8797.45	22087.7	28818.7	14111	14216.3	21723.1	11674.2	21672.5	0.22694	0.992444	-0.284218	-0.00336648	UNCHANGED	UNCHANGED	3	3	3	3
A0A1D6IWV9	Oxo-glutarate/malate transporter1	10.3	49101.9	1589.91	3	6.74	0	117510	135727	117289	82955.7	109530	96939.7	139422	160044	214669	117765	109179	120694	123509	96475.1	171379	115880	0.108753	0.0824453	0.472576	0.264397	UNCHANGED	UNCHANGED	3	3	3	3
A0A1D6HWJ3	Glucose-1-phosphate adenylyltransferase	7.14	56696.6	1589.41	4	20.23	0	11091.5	10072	8067.13	4434.53	5477.87	4883.66	11103.6	9579.66	11738.5	8466.75	9093.57	7558.38	9743.53	4932.02	10807.2	8372.9	0.386431	0.00307759	0.149482	0.763548	UNCHANGED	UP	3	3	3	3
B4FMY7	RNA-binding protein CP33 chloroplastic	4.6	36685.2	1583.2	3	21.99	0	75928	69003.3	85918.5	126608	101998	89140	74113.5	104628	79101.7	94187.5	105166	118936	76949.9	105916	85947.6	106097	0.44575	0.989652	0.159536	0.00246333	UNCHANGED	UNCHANGED	3	3	3	3
B4F7W4	Putative inactive shikimate kinase like 2 chloroplastic	5.18	41777.9	1576.99	5	31.25	0	43221	44710	39602.3	45024	31344.3	44771.3	37812.7	56551.3	46071.3	52069.3	56806.7	43359	42511.1	40379.9	46811.8	50745	0.487519	0.158805	0.139032	0.329629	UNCHANGED	UNCHANGED	3	3	3	3
B6TJ93	30S ribosomal protein S8, chloroplastic	10.17	14793.3	1569.67	3	30.77	0	43371	42621.7	43372.7	85142	69250	65663	37050.3	102584	36691	49589	24027.7	35368.7	43121.8	73351.7	58775	36328.4	0.514365	0.017665	0.446786	-1.01373	UNCHANGED	DOWN	3	3	3	3
K7TVP5	Sugar isomerase (SIS) family protein	5.07	22229.3	1566.38	3	43.72	0	14223	11725	7554.5	21371.7	20171.7	18705	-	20623	7906	23402	20657.3	23301	11167.5	20082.8	14264.5	22453.4	-	0.115825	-	0.160978	-	UNCHANGED	3	3	2	3
A0A1D6GEW5	Mg-protoporphyrin IX chelatase	5.03	68794	1563.94	4	9	0	22788	21647	29172	14250.7	16525.3	17749.3	24468	22834.3	11399.5	24018.3	20824	14295	24535.7	16175.1	19567.3	19712.4	0.352901	0.309188	-0.326437	0.285331	UNCHANGED	UNCHANGED	3	3	3	3
Q84TC2	DIBOA-glucoside dioxygenase BX6	6.16	41654.3	1563.14	7	33.16	0	53352.7	54240.3	38412	113542	108548	97471.7	42899	97020	58331.7	112238	101060	99114.7	48668.3	106521	66083.6	104138	0.360911	0.72306	0.441308	-0.0326429	UNCHANGED	UNCHANGED	3	3	3	3
B4FBP0	CCT-eta	7.15	60756.3	1558.41	8	28.57	0	356625	19278	23948.3	14226	15490.3	24062	16658.7	28750	16291.3	14055.7	22681.3	12302.3	133284	17926.1	20566.7	16346.4	0.370216	0.740728	-2.69612	-0.133086	UNCHANGED	UNCHANGED	3	3	3	3
B6TS22	O-methyltransferase ZRP4	5.42	39582.7	1557.19	6	27.12	0	17757	17153.3	14738.3	31904.3	38170.7	37761.3	34006	37074.7	8354	44321	48450	29081	16549.6	35945.4	26478.2	40617.3	0.338989	0.494888	0.678014	0.176287	UNCHANGED	UNCHANGED	3	3	3	3
C0PGU8	Glycerophosphodiester phosphodiesterase	5.56	82254.7	1551.45	9	33.6	0	26338.3	24501.3	31762.3	26173.3	24178.9	24453	21534.3	23540	22205.7	18630	23269	30605	27534	24935.1	22426.7	24168	0.0864955	0.839116	-0.295999	-0.0450791	UNCHANGED	UNCHANGED	3	3	3	3
A0A1D6QMU5	L-ascorbate peroxidase	6.8	30453.4	1546.66	6	36.52	0	47143.7	43541	37343	17221.7	16837	11923.3	28603.7	42891.3	65885.3	16613.3	15601.3	24250.7	42675.9	15327.3	45793.4	18821.8	0.795078	0.338732	0.10172	0.296296	UNCHANGED	UNCHANGED	3	3	3	3
B4FR11	Protein CURVATURE THYLAKOID 1A chloroplastic	9.76	16634.4	1541.75	2	19.11	0	33425	61022	66928	19966	26913	31275.5	46982	44804	48999	43384	20789	21329	53791.7	26051.5	46928.3	28500.7	0.545207	0.778477	-0.196923	0.129629	UNCHANGED	UNCHANGED	3	3	3	3
C0HJ53	(3R)-hydroxymyristoyl-[acyl-carrier-protein] dehydratase	9.5	24421.6	1541.39	5	22.42	0	27489	35112	49554	56704.7	56478	54302.3	52745.7	46149.7	26545.3	37938	50590.3	43175.7	37385	55828.3	41813.6	43901.3	0.686178	0.0335026	0.161511	-0.346733	UNCHANGED	UNCHANGED	3	3	3	3
B4FEP8	Mannose-1-phosphate guanylyltransferase 1	6.35	39926.4	1530.55	6	38.5	0	36805.3	32192	27482	22814.3	26886	25202.7	39805.3	35768	38729.3	31286	35833	37348.7	32159.8	24967.7	38100.9	34822.6	0.114263	0.0105038	0.244567	0.479961	UNCHANGED	UNCHANGED	3	3	3	3
A0A1D6JNT9	Proteasome subunit alpha type	4.37	18765.9	1528.81	4	42.35	0	33196	19993.6	6394.12	35707.1	30574.2	20633.3	16601	16894.6	15782.1	28884.5	28997.2	35598.9	19861.2	28971.6	16425.9	31160.2	0.680279	0.681241	-0.273984	0.105067	UNCHANGED	UNCHANGED	3	3	3	3
A0A1D6QNT3	3-hydroxyacyl-CoA dehydrogenase	9.17	79046.3	1519.15	9	27.37	0	19321	22383	31107.4	8711.94	12138	15555	16474.7	14164.7	14842.4	8956	12789	10182.3	24270.4	12135	15160.6	10642.4	0.0644758	0.547751	-0.678877	-0.189342	UNCHANGED	UNCHANGED	3	3	3	3
C0PL35	3-hydroxyacyl-CoA dehydrogenase	8.81	79601.6	1516.11	16	42.05	0	30672	34872.3	42658.3	22227.7	28224	32661	25518.7	26852.7	22827	21538.7	22621	20119	36067.6	27704.2	25066.1	21426.2	0.0411906	0.113557	-0.524963	-0.370728	UNCHANGED	UNCHANGED	3	3	3	3
A0A1D6IDV8	Pyruvate phosphate dikinase regulatory protein 2	7.27	45672.8	1510.19	9	39.29	0	69053.1	57524.6	59701.9	40316.1	39836.3	41409.3	67012.9	60618.6	59298.4	46892.3	69214	41390.4	62093.2	40520.6	62309.9	52498.9	0.961903	0.232464	0.00502605	0.373632	UNCHANGED	UNCHANGED	3	3	3	3
B4FBA4	9,10-9,10 carotenoid cleavage dioxygenase 1	5.79	62341.1	1507.05	12	32	0	76785.7	75599.7	67088	73501.7	85301.7	64068	73348.7	50306.3	64974.3	57251.7	58269	70876.7	73157.8	74290.4	62876.4	62132.4	0.236755	0.182392	-0.218492	-0.25783	UNCHANGED	UNCHANGED	3	3	3	3
A0A1D6GG02	DnaJ protein	5.65	47245.8	1499.62	4	16.55	0	17742.9	33958	31304.8	25441	33907.9	34119.8	42032.2	28395.6	26718.7	59775	26245.3	23919	27668.5	31156.2	32382.2	36646.4	0.536551	0.669307	0.226953	0.234152	UNCHANGED	UNCHANGED	3	3	3	3
K7V6D4	Thylakoid assembly5	5.11	19099.4	1486.97	2	15.22	0	7137.5	11270	11194	15929	14937.5	21787.5	11719	8367.5	6348	16152.5	17897.5	14888.5	9867.17	17551.3	8811.5	16312.8	0.638113	0.620062	-0.163248	-0.105573	UNCHANGED	UNCHANGED	3	3	3	3
C0HI97	ATP synthase3	5.67	21298.6	1483.74	5	44.33	0	96130	51618.3	35075.7	57944	52536.3	68041.3	65365	55556.7	63122	46834.7	100753	72893	60941.3	59507.2	61347.9	73493.4	0.983494	0.437088	0.00959263	0.304551	UNCHANGED	UNCHANGED	3	3	3	3
A0A1D6I453	Aconitate hydratase 3 mitochondrial	5.99	29270.8	1482.04	4	31.6	0	6092.55	5623.42	6053.15	3870.88	5155.48	7360.19	4861.17	5401.76	4139.64	4609.37	4404.95	3688.18	5923.04	5462.19	4800.86	4234.16	0.0469086	0.309706	-0.303046	-0.367401	UNCHANGED	UNCHANGED	3	3	3	3
A0A1D6H4X8	Uncharacterized protein	9.72	62174.6	1478.48	7	16.13	0	18145.3	22836.4	27097.3	16631	15814.7	15074.8	25331.6	22227	29052.3	20320	20590	16343.2	22693	15840.2	25537	19084.4	0.431204	0.0880459	0.17034	0.268805	UNCHANGED	UNCHANGED	3	3	3	3
A0A1D6PCG3	Putative pyridoxal phosphate (PLP)-dependent transferase family protein	6.61	57639.1	1477.58	6	20.19	0	4333.92	3342.96	4414.95	1967.96	3971.66	3076.15	3473.15	3452.04	2000.38	4161.68	5431.29	4334.5	4030.61	3005.25	2975.19	4642.49	0.151796	0.0802747	-0.438016	0.627412	UNCHANGED	UNCHANGED	3	3	3	3
A0A1D6PSX7	O-methyltransferase ZRP4	5.96	22762.7	1477.57	4	30.29	0	27420.8	18363.6	18846.2	820.896	1457.96	570.314	6572.55	21454	35448.5	4553.54	6190.35	2140.63	21543.5	949.722	21158.3	4294.84	0.967336	0.0500801	-0.0260287	2.17703	UNCHANGED	UNCHANGED	3	3	3	3
A0A1D6FPN2	Putative subtilase family protein	5.81	80890.2	1477.54	11	30.5	0	45528.3	54240.3	65224.7	66731.3	46825.7	63111.3	41755.7	63009.7	41962	41094	34824.7	53250	54997.8	58889.4	48909.1	43056.2	0.538612	0.124627	-0.16927	-0.451787	UNCHANGED	UNCHANGED	3	3	3	3
B6TL20	Glutathione S-transferase GSTU6	5.72	25617.5	1467.84	7	59.48	0	55641	30925	37335	61959.7	84672.3	67156.7	54259	39198.3	35058.7	95601	78765.7	68989.7	41300.3	71262.9	42838.7	81118.8	0.878289	0.395846	0.0527602	0.186885	UNCHANGED	UNCHANGED	3	3	3	3
P93629	Alcohol dehydrogenase class-3	6.38	41570.4	1465.98	11	49.34	0	196329	252723	43051.4	100126	108298	259064	79072.3	276490	225934	187041	243733	37575	164035	155829	193832	156116	0.746986	0.997323	0.240809	0.00265169	UNCHANGED	UNCHANGED	3	3	3	3
A0A1D6Q050	Adenylate kinase 5 chloroplastic	4.51	14641.9	1464.5	6	71.11	0	23875.8	23617.1	19734.3	8062.26	7623.64	25386	20906.5	20734.2	20204	-	-	-	22409.1	13690.6	20614.9	0	0.256361	-	-0.120396	-	UNCHANGED	Unique L80_N10	3	3	3	0
K7UWM1	60S ribosomal protein L6	10.9	18868.2	1460.61	3	22.22	0	14852.5	20438.5	16634.5	10105	14733	13801	24621	17188.5	10223.5	11905	11746	11605	17308.5	12879.7	17344.3	11752	0.99399	0.470358	0.00298369	-0.132189	UNCHANGED	UNCHANGED	3	3	3	3
B6T9S4	Chalcone synthase	6	43724.9	1460.25	4	28.93	0	18273.2	31719.2	25251.1	14182.6	7389.14	25573.1	9950.78	19723.5	9629.45	4814.33	12104	2648	25081.2	15714.9	13101.3	6522.12	0.0787389	0.201869	-0.936899	-1.26872	UNCHANGED	UNCHANGED	3	3	3	3
A0A1D6GLE1	Chaperone protein dnaJ 3	6.19	50862.1	1459.93	3	8.46	0	1226.77	1918.71	1920.56	2258.3	2797.14	2580.18	3341.3	1887.13	1835.9	-	-	-	1688.68	2545.2	2354.78	0	0.288617	-	0.479692	-	UNCHANGED	Unique L80_N10	3	3	3	0
A0A1D6IQI2	Putative clathrin heavy chain family protein	5.28	47928.7	1456.5	10	42.27	0	30298.7	32084.4	38526.7	29942.3	29306.1	34388	28153	46176.2	22127.9	17123.3	41428.2	25418.7	33636.6	31212.1	32152.4	27990.1	0.855513	0.682152	-0.0651064	-0.157191	UNCHANGED	UNCHANGED	3	3	3	3
A0A1D6IMY0	Alpha-galactosidase	5.55	45605.6	1455.48	5	29.44	0	19173.8	22479.1	24028.3	34270.8	31568	22459.3	18775.1	22254.8	16444.5	22776.6	27027.3	40336.6	21893.8	29432.7	19158.1	30046.8	0.284115	0.927975	-0.192562	0.0297939	UNCHANGED	UNCHANGED	3	3	3	3
A0A1D6ITS1	Salt stress-induced protein	9.1	13567.2	1449.9	2	31.71	0	9644.5	11833	7859	16878.5	39060	13890	23309	-	17960	15396	16713	48679.5	9778.83	23276.2	20634.5	26929.5	-	0.799641	-	0.210334	-	UNCHANGED	3	3	2	3
B6TYX7	Polygalacturonase inhibitor 1	8.08	30486.8	1448.37	2	25	0	6324	7236	3624.5	33018	32899	15075	8997	11820	5259	20730	27654	19475.5	5728.17	26997.3	8692	22619.8	0.24696	0.536433	0.601615	-0.255229	UNCHANGED	UNCHANGED	3	3	3	3
A0A1D6IEH7	V-type proton ATPase subunit H	8	49455.1	1448.12	7	31.32	0	32644.3	27203	27940.3	20457.7	24742	22367.7	35670	25364.3	26379.3	23541.3	25281	33178	29262.6	22522.4	29137.9	27333.4	0.974706	0.208726	-0.00615941	0.279304	UNCHANGED	UNCHANGED	3	3	3	3
A0A1D6HAT2	Ferrochelatase	4.47	36045.5	1447.78	3	15.14	0	24916	20617	22376	11687	16559.7	15337.5	44934	13721.5	-	14597	13498.3	18096	22636.3	14528.1	29327.8	15397.1	-	0.688615	-	0.0838181	-	UNCHANGED	3	3	2	3
A0A1D6ELG8	Polyadenylate-binding protein	7.13	68286.3	1446.98	11	26.4	0	57408	48984.1	45990.6	31185.8	33756.1	50956.8	39206.2	48346.4	38142.6	35377.7	42451.7	22525.4	50794.2	38632.9	41898.4	33451.6	0.131858	0.575799	-0.27777	-0.207755	UNCHANGED	UNCHANGED	3	3	3	3
B6SZW0	Divinyl chlorophyllide a 8-vinyl-reductase, chloroplastic	7.65	43571.9	1446.72	5	29.68	0	40063.7	33132	49145.3	32051.5	29654.7	40307.3	33650.3	41628	28400	41803	44129.3	23045.7	40780.3	34004.5	34559.4	36326	0.36008	0.769805	-0.238794	0.0952768	UNCHANGED	UNCHANGED	3	3	3	3
B6T7B2	30S ribosomal protein S4, chloroplastic	10.71	22489	1445.77	4	40.21	0	45814.3	65689.7	51425.7	30391	36157	53548.7	49966.3	53705	56302	53031.7	30255	31371	54309.9	40032.2	53324.4	38219.2	0.881325	0.867158	-0.0264179	-0.0668633	UNCHANGED	UNCHANGED	3	3	3	3
A0A1D6HHJ4	Ornithine carbamoyltransferase	6.45	40319.3	1445	7	33.6	0	42507.2	39713	41637.9	57606.4	53236.1	53936.6	30201.3	45137.6	33327.5	54832.4	56049.4	38491.8	41286	54926.4	36222.2	49791.2	0.33484	0.427473	-0.18878	-0.141608	UNCHANGED	UNCHANGED	3	3	3	3
A0A1D6L3U5	Aluminum induced protein with YGL and LRDR motifs	6.23	41060.4	1444.63	7	29.41	0	22539.8	15960.5	30817.9	49762.6	58654.6	67389.2	22970	35408.5	18084.6	56919.3	70016.7	66173.4	23106.1	58602.1	25487.7	64369.8	0.740687	0.418648	0.141528	0.135431	UNCHANGED	UNCHANGED	3	3	3	3
A0A1D6MIC5	Glutaminyl-tRNA synthetase	6.17	87234.6	1443.39	4	9.03	0	14606.7	15658.7	8457	17446.7	18650	17760.3	12530.3	18749.3	11674	14251	12595.3	13726	12907.4	17952.3	14317.9	13524.1	0.678873	0.00187754	0.149615	-0.408638	UNCHANGED	UNCHANGED	3	3	3	3
K7UZN5	Putative oxidoreductase, aldo/keto reductase family protein	6.17	38650.9	1438	5	26.09	0	23213.3	14499.7	9166	46348.3	45734.3	23226.3	16559.3	17786.7	14393.7	35708.3	40146	61958.7	15626.3	38436.3	16246.6	45937.7	0.890071	0.536957	0.0561546	0.257207	UNCHANGED	UNCHANGED	3	3	3	3
O04014	40S ribosomal protein S6	11.15	28845.4	1435.87	5	29.88	0	53360.3	88537	60464.7	59872.3	48103.7	54607	74010.3	61112.3	53587.3	61393.3	68229.5	42402.3	67454	54194.3	62903.3	57341.7	0.72982	0.728208	-0.100768	0.0814432	UNCHANGED	UNCHANGED	3	3	3	3
A0A1D6DWL5	3-oxoacyl-[acyl-carrier-protein] synthase III chloroplastic	4.79	35148.7	1435.43	2	13.51	0	18571	13337.5	18351	21301	10763	20666	14287	14224	17055	13431	21314	18957	16753.2	17576.7	15188.7	17900.7	0.466753	0.941307	-0.141439	0.0263518	UNCHANGED	UNCHANGED	3	3	3	3
B6THZ8	Threonine synthase	6.46	58127.7	1431.81	15	48.2	0	43252.7	34636.3	51320	37433.3	42607.7	41991.7	47349	67043	48418	52696.3	58105	45771.3	43069.7	40677.6	54270	52190.9	0.23435	0.0426625	0.333483	0.359565	UNCHANGED	UNCHANGED	3	3	3	3
C0P6B2	Glyceraldehyde-3-phosphate dehydrogenase-like family protein	5.79	40006.8	1428.02	10	37.67	0	2840	-	14857.3	46969.7	56321	69074	9811.67	20390	-	59544.7	54537.7	45289.3	8848.67	57454.9	15100.8	53123.9	-	0.601399	-	-0.113069	-	UNCHANGED	2	3	2	3
A0A1D6H6F1	Citrate synthase	9.3	55366.4	1423.11	6	25.05	0	34372.3	35276.7	33508.3	21248	28541.3	24903.3	25277.7	22193.3	30328.3	16347.7	18397	21374.3	34385.8	24897.6	25933.1	18706.3	0.0252379	0.0730116	-0.407017	-0.412477	UNCHANGED	UNCHANGED	3	3	3	3
A0A1D6DYU7	(S)-2-hydroxy-acid oxidase	9.56	31391.3	1420.22	4	20.21	0	14873.7	16553.2	21663.3	17427.3	14442.5	16864.8	14199.2	5464.21	14863.6	7792.19	8381.12	11281.8	17696.8	16244.8	11509	9151.69	0.165486	0.00741915	-0.62072	-0.827872	UNCHANGED	DOWN	3	3	3	3
A0A1D6L8D1	Pheophorbide a oxygenase	9.11	59747.4	1416.19	8	28.95	0	26167.7	25506.7	19274.7	21625.3	36076.3	32886.3	26139.7	14477.7	28123.7	44876.3	24298	26032.7	23649.7	30196	22913.7	31735.7	0.885316	0.855228	-0.0456115	0.0717477	UNCHANGED	UNCHANGED	3	3	3	3
A0A1D6EXF9	Harpin-induced protein	9.14	22952.2	1408.74	2	12.81	0	31339	17800.5	27363.5	34247.5	30086.5	25758.5	28124	19721	15419	18406.5	16973.5	23431.5	25501	30030.8	21088	19603.8	0.466	0.0292685	-0.274132	-0.615309	UNCHANGED	DOWN	3	3	3	3
A0A1D6E942	30S ribosomal protein 3 chloroplastic	9.79	18040.9	1400.65	2	19.75	0	50155	29875.5	30717	47105.5	55849.5	59191.5	37882.5	47699.5	77008	43806.5	56635.5	26059.5	36915.8	54048.8	54196.7	42167.2	0.269437	0.282181	0.553964	-0.358143	UNCHANGED	UNCHANGED	3	3	3	3
A0A1D6HBD7	Photosynthetic NDH subunit of lumenal location 2 chloroplastic	10.22	24272.9	1399.37	5	29.68	0	28213.3	16896.7	11903.5	33846.7	24105.7	14117.7	18902	21974.7	24433	43668.3	16417.3	23729	19004.5	24023.3	21769.9	27938.2	0.615323	0.713714	0.195993	0.217804	UNCHANGED	UNCHANGED	3	3	3	3
K7TPR9	Pyruvate kinase	9.04	66525	1397.97	7	21.02	0	189424	181331	250594	180630	197470	241498	191945	197575	43510.3	203940	182697	170470	207116	206532	144343	185702	0.317249	0.369399	-0.520934	-0.153376	UNCHANGED	UNCHANGED	3	3	3	3
B4FL64	Ribosomal protein L19	11.86	24171.6	1395.99	3	16.43	0	27461	41191.5	29185.5	80715.5	41190	34069	32286	37581	-	61576.7	34838	41655.3	32612.7	51991.5	34933.5	46023.3	-	0.737052	-	-0.17591	-	UNCHANGED	3	3	2	3
P11647	NAD(P)H-quinone oxidoreductase chain 4, chloroplastic	8.69	56800.1	1390.13	3	6.6	0	55142.7	90486	71967	76060.3	123923	77293	100978	62434.3	44191	85453.7	67542.7	71657.7	72531.9	92425.3	69201.1	74884.7	0.873339	0.351747	-0.0678202	-0.303618	UNCHANGED	UNCHANGED	3	3	3	3
A0A1D6J5V6	Amidohydro-rel domain-containing protein	6.48	38493.8	1386.84	8	41.16	0	41098.3	65206.7	50925.3	21273.3	28236	44784.3	34088.7	58713	56373.7	34411.7	40625.3	22909.3	52410.1	31431.2	49725.1	32648.8	0.811046	0.895367	-0.0758706	0.0548306	UNCHANGED	UNCHANGED	3	3	3	3
B4FKV6	Peroxidase	4.95	36886.2	1385.55	2	22.51	0	7606	12075	7242.5	23322	15377	11465	6542	12674.5	-	20666	12597	22962	8974.5	16721.3	9608.25	18741.7	-	0.689157	-	0.164559	-	UNCHANGED	3	3	2	3
A0A1D6FLR5	Spliceosome RNA helicase BAT1 isoform 1	5.81	55467.6	1385.47	6	21.74	0	23010.7	23934.7	32583.7	25677.7	27530.3	33715.7	22603	29318	17132	14404.7	20416	19811.3	26509.7	28974.6	23017.7	18210.7	0.495277	0.0253116	-0.203777	-0.670003	UNCHANGED	DOWN	3	3	3	3
A0A1D6LPF3	40S ribosomal protein S14	11.6	9926.49	1382.65	3	34.78	0	16309	15295.5	13118	11440	16357	12448.5	19481	16468	13005.5	25487	13337	8724.5	14907.5	13415.2	16318.2	15849.5	0.537501	0.665194	0.130441	0.240572	UNCHANGED	UNCHANGED	3	3	3	3
Q9ZTP4	Zeta-carotene desaturase, chloroplastic/chromoplastic	8.48	63526.6	1381.69	7	22.81	0	49523.7	41197	43054.3	29617.3	37958	37354.3	49533.7	30115.3	37687.7	39293.3	32217.7	27810	44591.7	34976.6	39112.2	33107	0.425953	0.685419	-0.189155	-0.0792519	UNCHANGED	UNCHANGED	3	3	3	3
A0A096TJA0	Peptidase M1 family protein	5.85	55350.1	1377.54	9	35.56	0	37350.7	39828.3	62955	24769.3	27442.7	34343	42949	36093.7	37423.7	35566	34331	23407.3	46711.3	28851.7	38822.1	31101.4	0.401778	0.663826	-0.266894	0.108327	UNCHANGED	UNCHANGED	3	3	3	3
B4FJV4	Putative carboxylesterase 15	5.39	35097.1	1375.33	6	44.41	0	9808	5260.5	11516	10655	9768.33	9340	11314	14224	4742	7387.33	10609.7	15063.7	8861.5	9921.11	10093.3	11020.2	0.733147	0.652019	0.18778	0.15158	UNCHANGED	UNCHANGED	3	3	3	3
A0A1D6I5W4	ARP protein (REF)	8.22	64114.8	1374.14	6	23.47	0	36809.3	37545	48651	27400	41647.7	38736.3	33904	32427	32827	25026	28343.7	33187.7	41001.8	35928	33052.7	28852.4	0.108257	0.226112	-0.31092	-0.316415	UNCHANGED	UNCHANGED	3	3	3	3
A0A1D6KX29	Pyruvate dehydrogenase E1 component subunit beta	5.71	41085.2	1372.16	4	19.95	0	4549.1	5500.37	5327.28	8185.81	8072.75	9438.97	6217.04	7819.73	971.15	6783.54	8363.07	7241.29	5125.58	8565.84	5002.64	7462.63	0.955887	0.160714	-0.0350267	-0.19891	UNCHANGED	UNCHANGED	3	3	3	3
B4G195	Glutamate-oxaloacetate transaminase5	8.22	49649.7	1360.99	8	40.35	0	33061.3	22578.7	26140	18420.7	20293.7	21440	26701	19428.3	26372.7	22500.7	22414.7	23005.7	27260	20051.4	24167.3	22640.3	0.470588	0.0450367	-0.173727	0.175189	UNCHANGED	UNCHANGED	3	3	3	3
Q9FQC6	Glutathione transferase	7.99	25882.2	1359.96	2	17.78	0	7448	6643	4301	7185	7547	4910	3766	8049	-	8822	4247	5669	6130.67	6547.33	5907.5	6246	-	0.858376	-	-0.0679749	-	UNCHANGED	3	3	2	3
B4FUE0	Obg-like ATPase 1	6.3	44642.3	1359.7	6	24.43	0	28462.7	40695	35894.7	33535.7	35888.7	43543.7	26719.7	50981.3	40022	36193.3	24128.7	32217.3	35017.4	37656	39241	30846.4	0.619764	0.217839	0.164288	-0.287776	UNCHANGED	UNCHANGED	3	3	3	3
B4FH99	Thylakoid lumenal protein TL20.3 chloroplastic	8	28307.6	1357.91	6	38.06	0	21156.3	17532	19915.3	43708.3	22496	30257.7	18684.7	24162.7	20632.3	25954.7	33279.7	32118	19534.6	32154	21159.9	30450.8	0.445773	0.809096	0.115304	-0.0785191	UNCHANGED	UNCHANGED	3	3	3	3
A0A1D6QT45	26S proteasome non-ATPase regulatory subunit 2 homolog	5.03	90213.9	1357.71	12	30.21	0	28890.3	28305.7	32553	24577.3	18537	20871.3	30462.3	18738.7	14302.3	13496	18543.7	15846.7	29916.3	21328.6	21167.8	15962.1	0.155092	0.0786025	-0.499064	-0.418135	UNCHANGED	UNCHANGED	3	3	3	3
B6U0C2	Phenazine biosynthesis PhzC/PhzF protein	5.16	31891.3	1352.62	2	21.62	0	11188	9613.5	18973	16978	-	26753.5	-	4722	5824	25162	42396.5	27880	13258.2	21865.8	5273	31812.8	-	-	-	-	-	-	3	2	2	3
Q6R9J5	ATP synthase protein MI25	8.51	24957.2	1349.72	2	17.35	0	39325.5	43394.9	38513.5	38253.9	35410	41023.9	40701.3	31773.5	40795.8	26392.2	33550.7	31316.4	40411.3	38229.3	37756.9	30419.8	0.472655	0.0427586	-0.0980192	-0.329669	UNCHANGED	UNCHANGED	3	3	3	3
A0A1D6MUN2	SLH domain-containing protein	4.36	40156.8	1349.7	7	46.37	0	21118.3	20771.8	15063.3	14710.9	19880.5	18564.7	21751.6	11884.1	15507.2	16765	14703.1	9708.12	18984.5	17718.7	16381	13725.4	0.496773	0.200302	-0.212799	-0.368423	UNCHANGED	UNCHANGED	3	3	3	3
A0A1D6EZ41	Protein-synthesizing GTPase	8.51	38376.9	1348.55	5	23.21	0	21263	32628	41184.7	23908.3	21844	29488	26277.3	31531.7	20482.7	16808.3	22581.3	20089.7	31691.9	25080.1	26097.2	19826.4	0.443942	0.136934	-0.280217	-0.339118	UNCHANGED	UNCHANGED	3	3	3	3
B6TNS8	Lichenase-2	5.04	35243.1	1347.87	3	20.83	0	27689.5	23815	26834.5	19145	8090.5	12017.5	18897	38954	25595.5	5505	4200	6757	26113	13084.3	27815.5	5487.33	0.791067	0.0839279	0.0911208	-1.25366	UNCHANGED	UNCHANGED	3	3	3	3
A0A1D6ERU3	Carboxypeptidase	4.74	51720.5	1345.94	6	23.83	0	24899	55741.7	48882	52395	56275.3	52427	26217.3	41526.3	30418.7	32683	51165.3	81304.3	43174.2	53699.1	32720.8	55050.9	0.371924	0.928878	-0.399963	0.0358677	UNCHANGED	UNCHANGED	3	3	3	3
A0A1D6IHC1	ATP-dependent DNA helicase	6.56	212054	1339.12	8	12.51	0	10660.4	26255.3	6484.61	5760.88	3603.58	3865.71	3629.63	6131.79	4777.76	1597.12	3825.1	2514.08	14466.8	4410.06	4846.39	2645.43	0.187563	0.133092	-1.57776	-0.737294	UNCHANGED	UNCHANGED	3	3	3	3
B4F817	Dehydroascorbate reductase	5.15	23590.9	1329.94	5	49.07	0	56464	37115.7	24185.2	18914.7	16396.3	14307.7	37655.7	67991.3	44707.7	14206.8	19168.3	17601.2	39255	16539.6	50118.2	16992.1	0.454023	0.830371	0.352461	0.0389435	UNCHANGED	UNCHANGED	3	3	3	3
B4FDC9	Chlorophyll A-B binding family protein	5.2	27249	1327.1	4	38.62	0	34916	27533.3	51675.3	19840.7	26915	28133.5	24267	44081	26561.3	21098.7	24028.5	17595	38041.6	24963.1	31636.4	20907.4	0.536951	0.271806	-0.265989	-0.255782	UNCHANGED	UNCHANGED	3	3	3	3
A0A1D6N0U0	NAD(P)H dehydrogenase (quinone)	6.15	22223.2	1324.39	2	23.76	0	34161	4385	1836	38058	35555	4653	20172	55830	75317	36199.5	46362.5	45390.5	13460.7	26088.7	50439.7	42650.8	0.126285	0.213935	1.90581	0.709151	UNCHANGED	UNCHANGED	3	3	3	3
P16167	Anthocyanidin 3-O-glucosyltransferase	5.29	49186.7	1322.69	5	21.66	0	33056.2	36024.1	17788.9	4845	2729.5	4004	34540	17483.6	12020.2	7752	6331.5	6349.67	28956.4	3859.5	21347.9	6811.06	0.437298	0.018909	-0.439788	0.819464	UNCHANGED	UP	3	3	3	3
A0A1D6HNL5	26S protease regulatory subunit 6A homolog A	4.79	47202.8	1321.46	5	25.36	0	44191.1	34169.9	33021.3	20073	33911.5	38085.3	29183.3	39851.6	32027.6	27028.6	34927.3	22897	37127.4	30689.9	33687.5	28284.3	0.510747	0.729577	-0.140272	-0.117765	UNCHANGED	UNCHANGED	3	3	3	3
A0A1D6FE75	Putative homeobox DNA-binding domain superfamily protein	5.68	20192.7	1319.39	7	47.69	0	2405.45	3338.82	1963.26	1860.52	2492.17	1520.96	5496.84	7224.23	1850.74	1795.51	2320.79	1687.51	2569.18	1957.88	4857.27	1934.6	0.234226	0.949487	0.91884	-0.0172554	UNCHANGED	UNCHANGED	3	3	3	3
A0A1D6K836	Branched-chain-amino-acid aminotransferase	6.98	40168.4	1319.33	4	27.37	0	12558	17142.7	13313.3	6636.67	8811.67	2882.5	9582.33	9436	14209	7372	8777.33	10877.5	14338	6110.28	11075.8	9008.94	0.197712	0.222549	-0.372436	0.56012	UNCHANGED	UNCHANGED	3	3	3	3
A0A1D6N1H4	Pyrroline-5-carboxylate reductase	8.92	27594.8	1316.91	4	32.33	0	115268	146825	139630	205433	143825	90906	76061.7	150558	43514.3	91917.7	137812	194698	133908	146721	90044.7	141476	0.255616	0.911817	-0.572527	-0.0525225	UNCHANGED	UNCHANGED	3	3	3	3
B4F9G1	Aspartate aminotransferase	6.97	48132.9	1313.93	6	25.81	0	32213.3	33389	13968.3	18774.3	26843.7	32477.7	20544.7	32566.3	29975.3	27285	41746.3	23313.7	26523.6	26031.9	27695.4	30781.7	0.879769	0.527304	0.0623745	0.241791	UNCHANGED	UNCHANGED	3	3	3	3
A0A1D6INN4	Amylomaltase	5.89	104426	1313.82	13	22.59	0	31104	44873.7	27592.3	25371.7	30236.3	29798.7	60862.7	30933	35650.7	30906.4	24679	28318.3	34523.3	28468.9	42482.1	27967.9	0.497665	0.843737	0.299285	-0.0256133	UNCHANGED	UNCHANGED	3	3	3	3
C0PB60	Gamma carbonic anhydrase 2 mitochondrial	6.67	29701	1312.39	7	60.07	0	23866.7	26843	22790	38370.7	38048.7	35672	24856.3	22782.3	25012.7	26863.3	31308.7	34873	24499.9	37363.8	24217.1	31015	0.85075	0.0618321	-0.0167484	-0.268674	UNCHANGED	UNCHANGED	3	3	3	3
A0A1D6HV49	Coatomer subunit gamma	4.81	89046.6	1310.54	6	18.15	0	10939.6	10234	12857.8	5467.26	9473.94	11695.4	8697.91	9489.44	7983.51	12535.8	12290.7	6960.84	11343.8	8878.88	8723.62	10595.8	0.0431264	0.541381	-0.378906	0.255038	UNCHANGED	UNCHANGED	3	3	3	3
K7TY03	Alanine--tRNA ligase	6.3	110649	1308.89	5	11.98	0	14197	16032.3	18357	7009	8176.33	15291.3	10875	16283	13785.5	13000.3	11001	7976.67	16195.4	10158.9	13647.8	10659.3	0.266084	0.874441	-0.246916	0.0693746	UNCHANGED	UNCHANGED	3	3	3	3
K7TFA7	Putative oxidoreductase, aldo/keto reductase family protein	5.1	34670.4	1307.31	3	25.55	0	17816.5	15980	21762	14264	11292.3	17140.3	22664.5	13042.5	15537	11565.5	19065.3	16483.3	18519.5	14232.2	17081.3	15704.7	0.689796	0.623515	-0.116625	0.142037	UNCHANGED	UNCHANGED	3	3	3	3
C0PBS1	Lipase-like	7.59	39809.5	1300.69	5	28.14	0	57496.7	43975	33965.5	69217.3	73335	65761	43160	31836	44960.3	68218.3	67851	89335.3	45145.7	69437.8	39985.4	75134.9	0.552134	0.486014	-0.175114	0.113762	UNCHANGED	UNCHANGED	3	3	3	3
B4FAC5	Rubredoxin-like superfamily protein	10.43	16581.2	1296.9	2	12.93	0	70873.5	96196	78889	84384	69220.5	68300	70606	79957.5	90037	70968	36898	71995.5	81986.2	73968.2	80200.2	59953.8	0.857728	0.330256	-0.0317753	-0.303053	UNCHANGED	UNCHANGED	3	3	3	3
B6SS34	PsbP domain-containing protein 1 chloroplastic	5.68	38001.4	1293.59	5	27.46	0	30760.3	20102.7	22656.7	55057	28357.7	33102.7	23068	47825	29095	29790.7	49565	26172.7	24506.6	38839.1	33329.3	35176.1	0.338152	0.755356	0.443625	-0.142914	UNCHANGED	UNCHANGED	3	3	3	3
A0A1D6GYV4	Glutamate--tRNA ligase chloroplastic/mitochondrial	5.11	21737.7	1282.96	3	45.45	0	39336	42088.7	46751.3	21019	32751	40641	27109.7	50125.5	29417	30404.5	41973.7	25927.7	42725.3	31470.3	35550.7	32768.6	0.400355	0.869943	-0.265213	0.0583221	UNCHANGED	UNCHANGED	3	3	3	3
C0PHD8	Aldehyde dehydrogenase family 7 member B4	6.1	55173.3	1281.21	6	17.29	0	75120.3	82175.3	96904	56770.7	65741.3	113084	81834	57119.7	101233	90837.7	76390	70857	84733.2	78532.1	80062.1	79361.6	0.760106	0.966309	-0.0818081	0.0151576	UNCHANGED	UNCHANGED	3	3	3	3
B6SZF2	DUF1995 domain-containing protein	10.19	36698.9	1280.2	3	17.44	0	21860.3	17183.7	14587.5	29855	34262.7	28720.3	17786.5	21027.3	27809.5	25660	27004.7	26267	17877.2	30946	22207.8	26310.6	0.29992	0.0556617	0.312947	-0.234111	UNCHANGED	UNCHANGED	3	3	3	3
B4FAL8	Selenium-binding protein 3	5.59	54693.4	1275.8	7	24.75	0	11084	11767.3	17078.7	20187.3	31388	34382	9406.67	13098	8778.33	30179	37646.3	23027.7	13310	28652.4	10427.7	30284.3	0.282826	0.800366	-0.352094	0.0799134	UNCHANGED	UNCHANGED	3	3	3	3
A0A1D6L1G6	Putative plastid-lipid-associated protein 4 chloroplastic	10.29	31287	1273.35	3	16.72	0	51731	36617	25302	113043	74180	41343	30807.5	42313	39566	61667	63000	69875	37883.3	76188.7	37562.2	64847.3	0.97135	0.615831	-0.012283	-0.232529	UNCHANGED	UNCHANGED	3	3	3	3
B4FZG6	Haloacid dehalogenase-like hydrolase domain-containing protein	5.76	33500.2	1271.13	11	48.84	0	30189.7	25438.3	12706	41866.7	46195	38469.3	25808	20765.3	32152.3	43261.7	43765	40821	22778	42177	26241.9	42615.9	0.604601	0.864539	0.20423	0.0149349	UNCHANGED	UNCHANGED	3	3	3	3
A0A1D6HNJ8	Plastid transcriptionally active 17	5.6	34794.2	1270.95	4	20.53	0	8915.38	11423.4	12864.2	12705.3	14994.6	15089.9	12603.1	11586.5	7324.87	15887.8	16839.2	10421.6	11067.7	14263.3	10504.8	14382.8	0.790958	0.958244	-0.0752984	0.0120433	UNCHANGED	UNCHANGED	3	3	3	3
A0A3B6U5S8	ATP synthase protein MI25	8.9	24710.6	1267.43	3	24.2	0	15109.5	16029.1	11591	6110.22	5318.5	4861.13	14442.1	13983	11032.6	8605.34	12963.8	9839.64	14243.2	5429.95	13152.6	10469.6	0.561215	0.0201141	-0.114929	0.947197	UNCHANGED	UP	3	3	3	3
G3K3T1	GTP-binding protein TypA	6.83	74303.8	1266.9	9	26.53	0	25998	29463	22224.7	20828	28729.7	23947.3	27481	31007.3	25903	26447	27504.3	25384	25895.2	24501.7	28130.4	26445.1	0.434815	0.459647	0.119446	0.110121	UNCHANGED	UNCHANGED	3	3	3	3
A0A1D6Q8W3	Rubisco methyltransferase family protein	6.03	52701.1	1266.19	5	22.53	0	31035.7	27530.3	28966.3	26809	33910.7	37275.7	16911.7	32671.7	11892	24968.7	29215.7	24116.7	29177.4	32665.1	20491.8	26100.3	0.242687	0.131026	-0.509808	-0.323682	UNCHANGED	UNCHANGED	3	3	3	3
C0P415	Whirly1	10.13	16526.1	1265.99	2	23.53	0	116523	94252	92276.3	112798	97622.3	93027	94188.7	129232	69441	79502.7	76420.3	84802.3	101017	101149	97620.6	80241.8	0.866868	0.0317165	-0.0493412	-0.33406	UNCHANGED	UNCHANGED	3	3	3	3
B4FSD4	Acetylglutamate kinase chloroplastic	7.88	35650.3	1264.92	2	11.85	0	18027.8	25552.8	21930.5	19428	17456.2	22754	20281.8	21821.5	20750	22260	24087	20194.2	21837	19879.4	20951.1	22180.4	0.710243	0.295063	-0.0597498	0.158011	UNCHANGED	UNCHANGED	3	3	3	3
A0A1D6E3W6	Acetylglutamate kinase	8.13	35687.4	1264.92	2	10.14	0	18027.8	25552.8	21930.5	19428	17456.2	22754	20281.8	21821.5	20750	22260	24087	20194.2	21837	19879.4	20951.1	22180.4	0.710243	0.295063	-0.0597498	0.158011	UNCHANGED	UNCHANGED	3	3	3	3
B4F8V9	T-complex protein 1 subunit delta	6.84	58102.1	1254.56	5	17.94	0	26107.3	22592.7	34719.7	14626.3	22516	28075.3	25166.3	23292.3	32732	20919	23015.3	15087.7	27806.6	21739.2	27063.6	19674	0.879912	0.674496	-0.0390737	-0.14401	UNCHANGED	UNCHANGED	3	3	3	3
A0A1D6DYL8	Polyketide synthesis homolog1	8.86	30498.2	1248.12	3	26.83	0	15027	22101.5	23604.3	9575	11500	13199.5	10732	11824	15383	11804	12401	9525.5	20244.3	11424.8	12646.3	11243.5	0.0641443	0.900745	-0.678795	-0.0230819	UNCHANGED	UNCHANGED	3	3	3	3
A0A1D6I5L0	Formyltetrahydrofolate synthetase	8.33	79111.9	1246.71	13	36.43	0	61495	58423	90417.3	26785.7	37622	48472	52694	60937	51821.3	41754.3	54937.3	31597	70111.8	37626.6	55150.8	42762.9	0.230858	0.606831	-0.346276	0.184608	UNCHANGED	UNCHANGED	3	3	3	3
A0A1D6HBU2	Glycerophosphodiester phosphodiesterase	5.09	81817.1	1236.62	7	23.87	0	123823	97356.2	109862	136510	150574	143875	124078	116946	86804	154940	125890	158038	110347	143653	109276	146289	0.941615	0.822591	-0.0140752	0.0262386	UNCHANGED	UNCHANGED	3	3	3	3
A0A1D6KMS5	RNA-binding protein CP31B chloroplastic	4.07	33424.4	1223.62	3	24.92	0	-	-	-	34466.9	6425	20268	-	-	-	33011.5	16016.9	24550.3	0	20386.6	0	24526.2	-	0.684452	-	0.266702	-	UNCHANGED	0	3	0	3
B6T2Y5	S-formylglutathione hydrolase	6.14	32171.3	1220.07	5	35.17	0	29708.3	40178	34614.7	28146.7	33608.7	35057.3	25375.3	39104	30369	32352.3	39436	27503.3	34833.7	32270.9	31616.1	33097.2	0.556743	0.84842	-0.139822	0.0364768	UNCHANGED	UNCHANGED	3	3	3	3
A0A1D6G647	Stearoyl-acyl-carrier-protein desaturase2	6.62	22498.8	1219.14	8	57.14	0	13166	11349	10173.8	10970.3	11742.2	11814.3	10175.3	15491.8	9384.23	7866.33	8550.21	7005.04	11562.9	11508.9	11683.8	7807.19	0.956996	0.00209241	0.0149982	-0.55988	UNCHANGED	UNCHANGED	3	3	3	3
C0P2Z2	Ypt homolog1	8.75	34902.7	1217.87	5	34.18	0	4712.67	10553.7	6193	14661.3	19255.7	18495.7	8668.33	4880	2648	15993.7	15409	14704	7153.11	17470.9	5398.78	15368.9	0.518706	0.225929	-0.405938	-0.18494	UNCHANGED	UNCHANGED	3	3	3	3
A0A1D6MVN6	Glycosyltransferase	5.55	50366.8	1217.52	8	25.05	0	13869	19356.3	26158.3	18416.3	25583.7	24929.3	23443.1	24618.7	18693	20892	27296.3	25661.3	19794.5	22976.4	22251.6	24616.6	0.571279	0.612216	0.168805	0.0994743	UNCHANGED	UNCHANGED	3	3	3	3
B4FRU4	26S proteasome non-ATPase regulatory subunit 4-like protein	4.26	42273	1215.89	3	16.5	0	15462	26757.5	27365.7	16085.5	14206	26675.5	11095.5	19947.3	31565	16562	24069.5	12668	23195.1	18989	20869.3	17766.5	0.758974	0.82317	-0.152437	-0.0960044	UNCHANGED	UNCHANGED	3	3	3	3
A0A1D6PX25	Ribosome-recycling factor, chloroplastic	9.6	27837.3	1215.63	3	20.88	0	31157.3	26416	20712	66587.3	34778.7	17104.7	25347.3	27842.3	34900.3	24448	25963.3	39786.3	26095.1	39490.2	29363.3	30065.9	0.475957	0.570701	0.170236	-0.393368	UNCHANGED	UNCHANGED	3	3	3	3
K7V9L0	Peptidylprolyl isomerase	10.24	31093.9	1214.07	4	31.68	0	35994.3	43652	32996.7	34757.5	33152	31603.3	26788.3	42622.7	28344.7	32018	24384.5	39268.3	37547.7	33170.9	32585.2	31890.3	0.451482	0.785119	-0.204505	-0.0568034	UNCHANGED	UNCHANGED	3	3	3	3
A0A1D6K641	3-oxo-Delta(45)-steroid 5-beta-reductase	4.86	44496.3	1207.24	8	41.16	0	38320.3	33269	43017	34709.3	40599.7	34586	34421.3	33012.3	25180.7	33484	36579	32654.7	38202.1	36631.7	30871.4	34239.2	0.142507	0.359948	-0.307379	-0.0974414	UNCHANGED	UNCHANGED	3	3	3	3
A0A1D6NQK6	SMAD/FHA domain-containing protein	9.35	24722.8	1198.52	4	24.79	0	42922.3	40700	32971.7	34982	30951.3	49380.3	47728	62009.7	52309.5	42767.3	24095.3	28262.7	38864.7	38437.9	54015.7	31708.4	0.0429989	0.445318	0.47492	-0.277662	UNCHANGED	UNCHANGED	3	3	3	3
A0A1D6F1Q8	Alanine aminotransferase10	7.85	61484.1	1197.98	5	15.21	0	9516.4	6005.2	7045.8	8114.47	6154.64	9970.07	7360.95	13725.5	8636.11	10014.5	14377.2	8858.78	7522.47	8079.73	9907.51	11083.5	0.340342	0.20923	0.397316	0.456035	UNCHANGED	UNCHANGED	3	3	3	3
Q9ZPN0	NADH-cytochrome b5 reductase	8.51	31400.2	1194.1	3	15.41	0	28101.3	29357.3	16281.3	12556	24329	23044	17672	21714.5	34374.5	16366.5	15112	16889	24580	19976.3	24587	16122.5	0.999196	0.363977	0.000410799	-0.309216	UNCHANGED	UNCHANGED	3	3	3	3
A0A1D6MUR8	Outer envelope pore protein 37 chloroplastic	10.07	37248.7	1187.66	7	40.42	0	38748.7	52063.7	38333.3	67416.7	66941.3	62228	36103	48458.3	40482	54571	30657.7	66629.7	43048.6	65528.7	41681.1	50619.4	0.824615	0.235918	-0.0465711	-0.372435	UNCHANGED	UNCHANGED	3	3	3	3
C0P4M0	Monodehydroascorbate reductase 1 peroxisomal	5.47	46584.9	1182.47	4	14.78	0	6178.19	10261.1	7124.28	18546.6	19656.3	12325.1	7101.03	7624.14	4085.29	11899	14086.8	21241.3	7854.51	16842.7	6270.15	15742.4	0.392593	0.7768	-0.325021	-0.0974684	UNCHANGED	UNCHANGED	3	3	3	3
B4FBC9	Patellin-1	4.38	68263.4	1181.61	6	17.9	0	48403	51327.7	26174.3	45671.3	48117.3	43257.7	26888.3	42322.3	50755.3	36544.7	39299.7	51736.7	41968.3	45682.1	39988.7	42527	0.86066	0.553083	-0.06971	-0.10325	UNCHANGED	UNCHANGED	3	3	3	3
B4FV87	Dirigent protein	9.08	34412.8	1181.2	7	33.23	0	29673	36580	28560.3	-	-	-	28915.7	45688.3	36696.3	-	-	3178	31604.4	0	37100.1	3178	0.370853	-	0.231296	-	UNCHANGED	-	3	0	3	1
B8A187	Putative quinone-oxidoreductase homolog chloroplastic	9.04	35412.9	1178.07	4	18.88	0	19995	19379.3	21893.3	12664.3	11764	18882	22346.7	9310	12398	6922.5	13462.3	17799.3	20422.6	14436.8	14684.9	12728.1	0.225275	0.681885	-0.475831	-0.181737	UNCHANGED	UNCHANGED	3	3	3	3
Q6RW09	Allene-oxide cyclase	9.14	25948.4	1177.23	5	27.73	0	26054.7	18666.7	16901.7	35322.7	39771.7	35495.3	22466	25793	9625.5	43014	34194	39580.7	20541	36863.2	19294.8	38929.6	0.836819	0.522324	-0.0902918	0.0786837	UNCHANGED	UNCHANGED	3	3	3	3
C0PHG6	Dicarboxylic acid transporter1	9.3	59878.3	1173.57	3	7.94	0	97332	129720	90031	47859.5	72192.5	53020.5	83704.7	56531	89110	89593.5	59587	55553	105694	57690.8	76448.6	68244.5	0.138257	0.463784	-0.467337	0.242371	UNCHANGED	UNCHANGED	3	3	3	3
K7VYL7	Ascorbate transporter chloroplastic	9.65	67600.5	1172.33	4	11.84	0	40457	41675.7	37151.3	34927	54844.3	46525.3	44979.3	34321.3	44996.3	51837	42828.7	36624.3	39761.3	45432.2	41432.3	43763.3	0.68313	0.829708	0.0593909	-0.0539932	UNCHANGED	UNCHANGED	3	3	3	3
A0A1D6G3X0	UDP-D-apiose/UDP-D-xylose synthase 2	5.86	41042.9	1168.77	5	21.1	0	38652.7	28716.7	47605.3	22237.7	23928.7	31234.7	25699	36623.3	22648.7	27467.7	27694	17054.7	38324.9	25800.3	28323.7	24072.1	0.221382	0.718426	-0.436274	-0.100027	UNCHANGED	UNCHANGED	3	3	3	3
A0A096QY66	Phosphoenolpyruvate/phosphate translocator 2 chloroplastic	10.23	43567.8	1168.43	2	4.34	0	138182	153593	188888	59168.7	71828.3	122384	107919	179014	161969	93495.4	93007.9	73875.9	160221	84460.4	149634	86793.1	0.706436	0.914316	-0.0986235	0.0393054	UNCHANGED	UNCHANGED	3	3	3	3
A0A1D6KQ94	Co-chaperone protein SBA1	5.2	15745.9	1162.36	3	29.41	0	31668	34562.3	34761.3	46363	39668.5	37300	22197	53324	40953.5	38394.5	73412	78585	33663.9	41110.5	38824.8	63463.8	0.601067	0.158452	0.205778	0.626428	UNCHANGED	UNCHANGED	3	3	3	3
A0A1D6QEM6	Starch synthase, chloroplastic/amyloplastic	5.92	76138.3	1161.87	8	22	0	34100.3	33460.3	32313.7	29531.3	35238.3	34121	39917	26332.7	35635.7	31547.3	36135	26127	33291.4	32963.6	33961.8	31269.8	0.876377	0.642477	0.0287605	-0.0761029	UNCHANGED	UNCHANGED	3	3	3	3
A0A1D6FAH0	CCT-epsilon	5.66	61147.4	1157.12	4	13.5	0	47827	77170.3	106637	10280.5	11843.5	69280.7	32735.3	111677	110062	39207	58655	43620.3	77211.3	30468.2	84824.9	47160.8	0.818608	0.45678	0.135676	0.630282	UNCHANGED	UNCHANGED	3	3	3	3
C0PGM6	26S protease regulatory subunit S10B homolog B	7.26	44744.4	1156.88	4	16.75	0	23164.2	17302.8	9044	15336	16115.8	17757.4	15785.3	22353.1	18366.7	14877.1	13741.7	11915.3	16503.7	16403.1	18835	13511.4	0.633154	0.0611442	0.19063	-0.279791	UNCHANGED	UNCHANGED	3	3	3	3
A0A1D6HLQ1	Bifunctional D-cysteine desulfhydrase/1-aminocyclopropane-1-carboxylate deaminase mitochondrial	7.24	45465.2	1154.14	5	23.87	0	86460.7	65108.3	58386.3	33851.3	43344.3	32116.3	58820.3	55091	74320.7	31693	32263.3	31272.3	69985.1	36437.3	62744	31742.9	0.521177	0.251087	-0.157571	-0.198984	UNCHANGED	UNCHANGED	3	3	3	3
C4J6R6	V-type proton ATPase subunit	4.67	41370.9	1151.33	6	29.34	0	39569.7	34142	33288	15896	29270.3	28514.7	29833.7	33233	32411	28930.7	31725.7	21793.7	35666.6	24560.3	31825.9	27483.3	0.158334	0.607349	-0.164371	0.162227	UNCHANGED	UNCHANGED	3	3	3	3
C0HEB1	Uncharacterized protein	8.41	36677.7	1150.72	8	31.55	0	37693.7	29342.7	23891.7	30865.3	23337	20925	23581.7	42165.7	37668.3	16623.7	12230	16209	30309.3	25042.4	34471.9	15020.9	0.578227	0.0386948	0.185658	-0.737405	UNCHANGED	DOWN	3	3	3	3
A0A1D6H558	Chloroplast processing peptidase	6.26	33191.5	1144.03	3	15.46	0	41355	45037	39672	47920	39582.3	43362.5	34081.3	46135.5	45306.5	38146.7	42286.3	39427.7	42021.3	43621.6	41841.1	39953.6	0.967812	0.246319	-0.00620078	-0.126719	UNCHANGED	UNCHANGED	3	3	3	3
B4FPT5	Uncharacterized protein	5.12	37818.8	1140.79	4	15.84	0	31466.7	18717.7	20620.7	24650.3	23576.7	19481.7	19570.3	34447	26709	18895.3	27236.3	19681.3	23601.7	22569.6	26908.8	21937.7	0.602043	0.847968	0.189188	-0.0409679	UNCHANGED	UNCHANGED	3	3	3	3
A0A1D6EFP8	Fe-S cluster assembly factor HCF101 chloroplastic	4.97	57612.7	1140.47	7	25.75	0	47297.7	54527.3	47405.7	23845	22615.3	31407.3	42563	53365.7	54734.3	30435.7	35912.3	18899.3	49743.6	25955.9	50221	28415.8	0.921171	0.689215	0.0137811	0.13063	UNCHANGED	UNCHANGED	3	3	3	3
Q41870	Aquaporin PIP1-1	9.66	31113.1	1139.36	4	19.51	0	22563.8	28644.6	24148.4	42611	39172.6	47209.4	27724.6	21270.6	31726	40531.6	32946.9	65772.8	25118.9	42997.6	26907.1	46417.1	0.640824	0.754101	0.0992124	0.110399	UNCHANGED	UNCHANGED	3	3	3	3
A0A1D6HBA1	ATATH13	9.59	79374.3	1133.06	3	16.55	0	11156.3	11456	13315.3	9628.5	13311	13571.5	21803.5	13489.5	9210	14523	11171.5	7956	11975.9	12170.3	14834.3	11216.8	0.489275	0.69773	0.308807	-0.117703	UNCHANGED	UNCHANGED	3	3	3	3
A0A1D6QH38	Non-reducing end alpha-L-arabinofuranosidase	5.37	72386.3	1129.86	3	8.17	0	9781.21	5800.58	4875.31	6338.08	6176.86	2943.09	10672.1	11239.6	8752.19	5156.55	8449.52	6415.95	6819.03	5152.67	10221.3	6674.01	0.113246	0.357387	0.583941	0.373232	UNCHANGED	UNCHANGED	3	3	3	3
A0A1D6NJW9	Carbamoyl-phosphate synthase (glutamine-hydrolyzing)	5.2	128070	1129.12	19	28.25	0	14765.1	17342.5	21531.6	12523.4	12157.7	18016.6	20766.1	22867.1	22100.3	18207.8	19138.8	13647	17879.7	14232.6	21911.1	16997.8	0.122643	0.338105	0.293343	0.256156	UNCHANGED	UNCHANGED	3	3	3	3
A0A1D6NTT8	Plasma membrane ATPase	5.49	81691.3	1122.56	7	9.92	0	22220.3	27218.7	17273.1	25858.9	62993.7	28449.5	16838.9	10410.3	17202	80605.8	38195.2	37659	22237.4	39100.7	14817.1	52153.4	0.109758	0.52136	-0.585727	0.415566	UNCHANGED	UNCHANGED	3	3	3	3
A0A1D6PTM4	Cytokinin-O-glucosyltransferase 1	5.67	43517.8	1121.83	6	32.84	0	22083.7	15944	14327	26384.7	50516.7	45905.7	16753.3	13726.7	14083	37553.3	24311.7	17842	17451.6	40935.7	14854.3	26569	0.365748	0.201139	-0.232472	-0.623614	UNCHANGED	UNCHANGED	3	3	3	3
A0A1D6FH10	Cytochrome P450 71A26	7.05	127121	1114.1	8	13.46	0	9914.2	11762.7	10963.4	11250.3	15031	12605.7	11963.8	6954.25	8277.21	9752.29	7283.51	10902.1	10880.1	12962.3	9065.08	9312.64	0.317752	0.0764459	-0.263302	-0.47706	UNCHANGED	UNCHANGED	3	3	3	3
B4F8L0	Membrane-associated protein VIPP1 chloroplastic	9.89	35124.8	1113.08	6	39.87	0	29090	24695.7	20549.7	49429	32541.3	19360	18727.3	38523.3	17463.3	24619.3	22314	29287.3	24778.4	33776.8	24904.7	25406.9	0.986946	0.402188	0.00733048	-0.410812	UNCHANGED	UNCHANGED	3	3	3	3
A0A1D6GUG0	Peroxidase	5.62	34453.8	1111.58	5	24.61	0	18212.7	11994	8505.67	25412.7	25240.7	17781	17276	22076.3	15636	27721.7	25874.7	45956.3	12904.1	22811.4	18329.4	33184.2	0.189295	0.206358	0.506332	0.54074	UNCHANGED	UNCHANGED	3	3	3	3
A0A1D6M9V3	Prolyl aminopeptidase	7.13	28253	1110.48	4	26.32	0	29501.3	16341.3	15046.5	23542.3	24005.3	28779	15307.5	19358.3	23430.5	30048	32439.7	23500.7	20296.4	25442.2	19365.4	28662.8	0.866082	0.364768	-0.0677385	0.171954	UNCHANGED	UNCHANGED	3	3	3	3
B4FH10	Bifunctional monothiol glutaredoxin-S16 chloroplastic	8.27	31569.9	1109.09	4	19.86	0	33132	20844	10625.5	33743.7	40207	30786.7	34550.3	26506.3	21282.3	44672.3	44732.3	37832	21533.8	34912.4	27446.3	42412.2	0.478119	0.105839	0.350008	0.280739	UNCHANGED	UNCHANGED	3	3	3	3
A0A1D6IKD2	FAD/NAD(P)-binding oxidoreductase family protein	6.28	48497.4	1108.76	7	34.43	0	67840.3	53787	73804	82752	37922.7	82726.3	100851	28427.7	112890	93763.7	70285.7	66499	65143.8	67800.3	80722.9	76849.4	0.595336	0.626657	0.30935	0.180742	UNCHANGED	UNCHANGED	3	3	3	3
B6SWX3	Anthocyanidin 3-O-glucosyltransferase	5.78	52128.9	1107.07	5	29.88	0	63037.7	45133	96018.7	24799	25427	26099	73200	28185.7	18739	13034.7	14652.7	16857	68063.1	25441.7	40041.6	14848.1	0.280202	0.000823446	-0.765375	-0.776914	UNCHANGED	DOWN	3	3	3	3
K7UW74	Dihydrolipoyl dehydrogenase	6.8	59997.8	1105.06	5	15.84	0	12830	16358.4	15850.7	16406.7	16097	26218.7	7938.76	16922.8	18906.3	20616.3	24812	23037	15013.1	19574.1	14589.3	22821.8	0.91072	0.410704	-0.0413086	0.221465	UNCHANGED	UNCHANGED	3	3	3	3
P18122	Catalase isozyme 1	7.41	57390.8	1101.78	5	23.37	0	27903.4	28568.1	20312.2	22238.7	26144.1	22424.6	13336.5	21283.9	24597.8	19006.5	9823.17	17979.5	25594.6	23602.5	19739.4	15603	0.241598	0.0651901	-0.37476	-0.597111	UNCHANGED	UNCHANGED	3	3	3	3
K7URL2	Cyclase	4.79	29409.6	1097.65	3	23.99	0	6753.67	6291	23504	13575	12218	13826	3571	14001.3	-	8030.33	14203	9870.33	12182.9	13206.3	8786.17	10701.2	-	0.257057	-	-0.303454	-	UNCHANGED	3	3	2	3
A0A1D6HT50	Polynucleotide phosphorylase 1	5.61	95913.6	1097.33	4	6.82	0	17598	24778.3	21792.7	17326.7	20733	22111.7	18545.5	21915	22456	23722	19977	16204.7	21389.7	20057.1	20972.2	19967.9	0.871158	0.974215	-0.0284381	-0.00643201	UNCHANGED	UNCHANGED	3	3	3	3
A0A1D6PC83	Argininosuccinate lyase chloroplastic	5.56	46886.8	1096.82	3	16.43	0	20050.5	25047.5	35682	8960.5	12278	9282.5	16187	17896	10332	13795.5	24980	18340	26926.7	10173.7	14805	19038.5	0.0780742	0.06031	-0.862951	0.90408	UNCHANGED	UNCHANGED	3	3	3	3
A0A1D6EGD0	ATP-dependent DNA helicase	5.02	61322.6	1092.73	2	6.12	0	34725	49484.5	42136.5	28059	32051	41007.5	28458	47465.5	47038	55552	31458.5	22523	42115.3	33705.8	40987.2	36511.2	0.888845	0.804005	-0.0391733	0.115339	UNCHANGED	UNCHANGED	3	3	3	3
B4FV80	Alpha/beta-Hydrolases superfamily protein	4.5	26731.5	1089.86	4	22.86	0	23907	24996.7	31224	23795	9411	16798.7	14267.7	27327.3	28790.3	23541.3	23152.7	17635.3	26709.2	16668.2	23461.8	21443.1	0.562436	0.355065	-0.187026	0.363414	UNCHANGED	UNCHANGED	3	3	3	3
A0A1D6ILW5	NADPH-dependent thioredoxin reductase 3	5.49	48537.9	1088.44	5	29.64	0	39117.7	49473.7	45976	38730.5	41303.7	45053.7	47498	42163.3	34047	39231	32175.3	29947.3	44855.8	41695.9	41236.1	33784.6	0.505494	0.0773261	-0.121386	-0.303543	UNCHANGED	UNCHANGED	3	3	3	3
B8A2L1	Histidinol dehydrogenase, chloroplastic	5.27	47221.9	1086.08	9	43.68	0	16952	20682.3	26046.7	47638.7	44914	59505.7	19407.7	21841	18388	58000.3	40029.7	33024.7	21227	50686.1	19878.9	43684.9	0.658807	0.465248	-0.0946634	-0.214456	UNCHANGED	UNCHANGED	3	3	3	3
A0A1D6E9U0	26S proteasome non-ATPase regulatory subunit 11-like protein	5.63	48573	1084.75	6	24.54	0	24300	28367	22017	14047.7	18707.7	21265.7	21037.3	28883	9813.67	12215.7	24005.3	14608.3	24894.7	18007	19911.3	16943.1	0.441346	0.811317	-0.322247	-0.087859	UNCHANGED	UNCHANGED	3	3	3	3
A0A1D6KC46	Hsp20/alpha crystallin family protein	9.69	22790.8	1079.94	2	17.79	0	52938	18605.5	24268.5	31459	34768.5	22942.5	28375.5	28724.5	26378.5	27924	24468	38453	31937.3	29723.3	27826.2	30281.7	0.719179	0.923833	-0.198802	0.0268487	UNCHANGED	UNCHANGED	3	3	3	3
O24478	B-keto acyl reductase	10.12	35699.7	1077.57	3	14.72	0	18426	2832	7581.67	20229	12238.7	27371.5	6489.67	13960	-	19545.5	16592.5	14564	9613.22	19946.4	10224.8	16900.7	-	0.544417	-	-0.239047	-	UNCHANGED	3	3	2	3
B7ZZP2	GTP-binding protein SAR1A	7.47	22097.5	1071.66	4	29.02	0	22393.3	13932	9666.5	16039	17166.3	18859.7	12769.7	22501.7	18048	20980	10463	8472.67	15330.6	17355	17773.1	13305.2	0.629274	0.364906	0.213281	-0.383359	UNCHANGED	UNCHANGED	3	3	3	3
A0A1D6EEX1	Natterin-4	5.57	41396.7	1070.22	7	22.85	0	6141.77	39136.4	11408.2	-	-	-	9078.41	42030.1	28337.8	28375.2	39628.9	28741.8	18895.5	0	26482.1	32248.7	0.616731	-	0.486978	-	UNCHANGED	Unique L80_N100	3	0	3	3
B4G0Z5	60S ribosomal protein L27a-3	11.13	16109	1068.86	2	28.28	0	28129	47258.5	28922	32102.5	36156	35365.5	39719	28527.5	38154	56034	36994.5	26809	34769.8	34541.3	35466.8	39945.8	0.927149	0.566148	0.0286344	0.209721	UNCHANGED	UNCHANGED	3	3	3	3
A0A1D6JZ58	Rhodanese-like family protein	8.9	22724	1064.83	2	10.85	0	67616	52914.5	53954.5	40680	43657.5	40107.5	45118.5	42186	54274	46403.5	43273	25064	58161.7	41481.7	47192.8	38246.8	0.140232	0.656492	-0.301501	-0.117134	UNCHANGED	UNCHANGED	3	3	3	3
B4FJH1	RNA-binding (RRM/RBD/RNP motifs) family protein	8.71	30320.4	1063.88	4	28.36	0	27920.3	19587.7	25278.3	13795.7	15308	26888	15846.3	38236	9184	17361.7	27331	15531.5	24262.1	18663.9	21088.8	20074.7	0.745525	0.811092	-0.20223	0.10513	UNCHANGED	UNCHANGED	3	3	3	3
C4J0W6	Abscisic acid receptor PYR1	4.76	23069.7	1063.47	3	26.89	0	20761	7019	4361	17342	24448.5	15827.7	7456	15884.5	9779.5	15753.7	19045.7	14187.3	10713.7	19206.1	11040	16328.9	0.95686	0.394482	0.0432879	-0.234135	UNCHANGED	UNCHANGED	3	3	3	3
A0A1D6DW28	UDP-glycosyltransferase 89B1	5.43	50903.2	1062.74	6	26.26	0	18873.7	25425	30227.7	16774	12481.3	26209.3	12115.3	23056.3	15036.5	10126	21556.7	21429.7	24842.1	18488.2	16736.1	17704.1	0.15553	0.894469	-0.569828	-0.0625221	UNCHANGED	UNCHANGED	3	3	3	3
A0A1D6F4V8	26S proteasome regulatory subunit 4 homolog A	4.79	41074.1	1061.78	4	24.52	0	12733.5	24435.7	19395.3	16166.7	13231.7	23016.3	10140.3	20047.7	14259.7	22779	8222	13160	18854.8	17471.6	14815.9	14720.3	0.414755	0.622444	-0.347789	-0.247198	UNCHANGED	UNCHANGED	3	3	3	3
A0A1D6EUL3	Valyl-tRNA synthetase	5.76	88843.6	1061.48	5	19.07	0	17633.7	18044.3	16427.3	11321.7	13828.7	15939.7	14711	15960.3	14643.7	15332	9719	10899.7	17368.4	13696.7	15105	11983.6	0.0249466	0.473651	-0.201442	-0.192769	UNCHANGED	UNCHANGED	3	3	3	3
A0A1D6IEQ6	USP family protein	4.76	30014.6	1058.8	2	19.5	0	72675	47654	51604	30968.5	45506	56787.5	21540	68377	62200	50443	68725.5	36968	57311	44420.7	50705.7	52045.5	0.711308	0.555117	-0.176665	0.228542	UNCHANGED	UNCHANGED	3	3	3	3
A0A1D6HD80	RAN GTPase-activating protein 2	4.41	57173.5	1058.14	7	21.03	0	190082	187120	205165	163882	173963	182724	197161	144558	191665	172564	198882	154985	194122	173523	177795	175477	0.406171	0.894768	-0.126753	0.0161541	UNCHANGED	UNCHANGED	3	3	3	3
C0P4T2	Patellin-1	4.46	62405.6	1058.08	13	49.74	0	76108	55257.3	57584	46024.7	49437.3	55975.3	45970.7	54829.3	45310	39874	47080.7	56467.7	62983.1	50479.1	48703.3	47807.4	0.121182	0.659387	-0.370945	-0.0784512	UNCHANGED	UNCHANGED	3	3	3	3
K7USN6	UDP-glycosyltransferase 88A1	7.93	32463.8	1057.13	2	10.54	0	9247.5	17198	26080	21478	22007.5	26121	-	15266	9230.5	18569.5	20259	26189.5	17508.5	23202.2	12248.2	21672.7	-	0.606097	-	-0.0983829	-	UNCHANGED	3	3	2	3
A0A1D6LJJ0	60S ribosomal protein L9-1	9.73	19481.6	1055.59	2	25.15	0	28854	40507	57570	39366	51872	37196	24227	72694.5	-	25569.5	15947.5	26506	42310.3	42811.3	48460.8	22674.3	-	0.0239471	-	-0.916933	-	DOWN	3	3	2	3
B6TZD1	Methylthioribose-1-phosphate isomerase	5.63	38736.2	1054.96	4	22.07	0	30905.7	24424.3	35204.7	27081.5	25899.3	34908	21487.3	24647.7	20993.7	27097	37798	22212	30178.2	29296.3	22376.2	29035.7	0.0794724	0.963829	-0.431541	-0.0128912	UNCHANGED	UNCHANGED	3	3	3	3
A0A1D6I8H1	3-hydroxyisobutyryl-CoA hydrolase 1	7.06	45167.4	1049.71	4	25.99	0	16951.7	23432.3	15563.7	17107.3	17595	14166	10949.3	18084	15788.3	10431.3	14810	14145.3	18649.2	16289.4	14940.6	13128.9	0.312215	0.142246	-0.319882	-0.311193	UNCHANGED	UNCHANGED	3	3	3	3
A0A1D6LTK6	Alpha-glucan water dikinase 1 chloroplastic	5.54	162397	1049.2	7	11.53	0	22325	18733.3	21382.7	28974.3	33319.7	27167	19485	21116	11088	30140.7	29185.7	29079.3	20813.7	29820.3	17229.7	29468.6	0.336903	0.858956	-0.272636	-0.01712	UNCHANGED	UNCHANGED	3	3	3	3
B4F9Z6	Enzyme of the cupin superfamily	8.27	15931.1	1045.72	2	22.86	0	21005	14866	17013	4418	5691	3295	80810.5	29261	9984	2448	3921	5989	17628	4468	40018.5	4119.33	0.350825	0.792264	1.1828	-0.117218	UNCHANGED	UNCHANGED	3	3	3	3
K7UCH1	CCT-theta	5.13	59419.9	1042.71	4	13.87	0	23140.3	25163.3	36120.3	12595	18235.5	25236.5	22275	30499	23202.5	22706	31626	14612.5	28141.3	18689	25325.5	22981.5	0.588807	0.522008	-0.1521	0.298284	UNCHANGED	UNCHANGED	3	3	3	3
A0A1D6K8X4	Haloacid dehalogenase-like hydrolase domain-containing protein Sgpp	4.65	26286	1042.26	3	26.34	0	17734.3	36069	26859.5	8013.5	12426	14142.3	17800	27250.3	33243	12166.7	23362	16660.7	26887.6	11527.3	26097.8	17396.4	0.914922	0.190703	-0.0430146	0.593741	UNCHANGED	UNCHANGED	3	3	3	3
B4FZB8	Signal recognition particle 54 kDa protein chloroplastic	10.26	61276.3	1040.02	7	21.04	0	42923	46977.3	45930.7	39185.7	38163	48494	47699.3	53330.7	24551	47663.3	34299	21894.3	45277	41947.6	41860.3	34618.9	0.720278	0.418542	-0.113195	-0.277027	UNCHANGED	UNCHANGED	3	3	3	3
C0PHH5	Dihydrolipoyl dehydrogenase	6.61	59810.4	1028.94	5	16.28	0	55970	43729.9	35492.9	50873.3	42149.7	44326	29031.6	46738.6	36492.8	42965.7	30563.3	56305	45064.3	45783	37421	43278	0.385733	0.766509	-0.268137	-0.0811786	UNCHANGED	UNCHANGED	3	3	3	3
A0A1D6Q872	ATP synthase subunit O mitochondrial	10.65	14927.3	1025.13	2	18.31	0	20842	104382	97079	80286.5	104610	93246.5	101830	82685	106052	111212	77677	107299	74100.8	92714.2	96855.5	98729.5	0.456966	0.660598	0.386344	0.0906914	UNCHANGED	UNCHANGED	3	3	3	3
A0A1D6NVD0	Pyridoxal-5'-phosphate-dependent enzyme family protein	7.11	23482	1025.03	2	20.91	0	4550.61	5267.9	6431.82	4858.33	5240.89	6174.13	3539.43	6163.04	2258.27	4785.54	7974.25	4961.82	5416.77	5424.45	3986.91	5907.2	0.324275	0.685039	-0.442162	0.122998	UNCHANGED	UNCHANGED	3	3	3	3
P16166	Anthocyanidin 3-O-glucosyltransferase	5.28	49282.8	1023.62	7	28.45	0	22260.1	24762.1	20423.6	4845	2729.5	4004	23024.1	12240.8	9009.54	-	-	-	22481.9	3859.5	14758.1	0	0.155446	-	-0.607254	-	UNCHANGED	Unique L80_N10	3	3	3	0
C0P6C5	Threonine synthase	7.25	57955.9	1017.45	6	18.1	0	13902.6	13277	16806.3	20058.1	18919.5	18820.6	13562.3	15444.1	14250.8	17556.7	20035.2	18419.7	14662	19266.1	14419.1	18670.5	0.851696	0.511707	-0.0241005	-0.0452966	UNCHANGED	UNCHANGED	3	3	3	3
B4FQP4	4-coumarate--CoA ligase 1	5.03	60338.4	1016.75	6	23.24	0	90048	84964	78417.7	82038.3	82733	97144.3	73519.7	102854	129986	114792	75457.7	84080.3	84476.6	87305.2	102120	91443.2	0.349008	0.764654	0.273637	0.0668083	UNCHANGED	UNCHANGED	3	3	3	3
A0A1D6PYQ9	Carboxypeptidase	6.12	36037.9	1014.39	4	24.85	0	23188.7	30022	22489	24940	21988.7	17660	22218	25122.7	37575.3	21682.7	19547.3	15505.5	25233.2	21529.6	28305.3	18911.8	0.592412	0.400296	0.165749	-0.187029	UNCHANGED	UNCHANGED	3	3	3	3
A0A1D6JS54	ADP-ribosylation factor-like protein 8B	9.49	18399.4	1012.21	2	21.21	0	21462.5	11447	8642.5	9470	15378.5	16621.5	11996.5	18655.5	22621	17831	15496	11728.5	13850.7	13823.3	17757.7	15018.5	0.476152	0.694824	0.358487	0.119635	UNCHANGED	UNCHANGED	3	3	3	3
A0A1D6GAZ4	Glycerophosphodiester phosphodiesterase	4.91	27742.3	1002.32	2	10.88	0	45850.5	49535.5	8245	23493	30598.5	10619	21584.5	51907	40474.5	42729	44774.5	71771	34543.7	21570.2	37988.7	53091.5	0.83888	0.0460914	0.137148	1.29944	UNCHANGED	UP	3	3	3	3
A0A1D6KJP4	Peptidylprolyl isomerase	5.1	64933.9	998.665	9	27.41	0	74938.7	115511	98843.3	85196.7	107700	124673	108027	113362	113388	82375.7	101904	101851	96431	105856	111592	95376.9	0.271922	0.470181	0.210668	-0.150397	UNCHANGED	UNCHANGED	3	3	3	3
Q41768	Acetolactate synthase 1, chloroplastic	6.74	69215.6	996.609	6	22.1	0	9108.67	20181.3	12478.7	10569.3	11668.7	13888	8437.5	30412.3	9028.67	18994.7	30922	8217	13922.9	12042	15959.5	19377.9	0.810136	0.330549	0.196957	0.686336	UNCHANGED	UNCHANGED	3	3	3	3
A0A1D6GMC8	Protein DETOXIFICATION	6.4	53996.3	995.284	3	8.25	0	39483	40903	31758.3	35124	58628.3	45998.3	37040.7	23142.3	39736.7	58623.7	34666.7	49977.7	37381.4	46583.6	33306.6	47756	0.526054	0.91014	-0.166516	0.0358612	UNCHANGED	UNCHANGED	3	3	3	3
B4FU15	Extensin-like protein	8.07	14178.5	994.866	3	25.56	0	11377.9	19661	19635	16515.4	1471.5	432.817	10360.5	17452.2	15275.2	12135	7989.38	12642.3	16891.3	6139.9	14362.6	10922.2	0.505843	0.42596	-0.23396	0.830979	UNCHANGED	UNCHANGED	3	3	3	3
A0A1D6IE38	Glucan endo-1,3-beta-D-glucosidase	6.82	69825.7	989.298	4	9.27	0	-	2127.5	-	22396	23535.7	13611.3	-	3534.5	4542	18786	48715.7	41998.3	2127.5	19847.7	4038.25	36500	-	0.157616	-	0.878927	-	UNCHANGED	1	3	2	3
Q7XYY1	Hexosyltransferase	5.27	39195.9	985.589	3	14.49	0	26069.5	28100.5	28161.5	14796	21249	28830	29062.5	13177.5	18254	28687	32831	27164	27443.8	21625	20164.7	29560.7	0.198974	0.14528	-0.444652	0.450979	UNCHANGED	UNCHANGED	3	3	3	3
B8A270	Protease Do-like 2 chloroplastic	5.59	66410.9	982.416	7	30.28	0	33633.5	52284.3	63224.7	45644.3	48612.7	55370	27522.7	45016	34071.3	51577	54080.7	32279.3	49714.2	49875.7	35536.7	45979	0.230503	0.629241	-0.484349	-0.117361	UNCHANGED	UNCHANGED	3	3	3	3
B4FL49	Nascent polypeptide-associated complex subunit beta	7.62	17740	975.312	3	37.58	0	6595	6258	4427	20162.3	7612	7847	4245	7097.67	6230.5	8767	5670.33	6227.33	5760	11873.8	5857.72	6888.22	0.932258	0.30615	0.024271	-0.785575	UNCHANGED	UNCHANGED	3	3	3	3
C0HEE6	Peroxidase	5.19	38574.4	968.526	2	8.93	0	11917	-	5060	24596	23154	11903	5426	9511.5	15464.5	12641.5	15990	30267.5	8488.5	19884.3	10134	19633	-	0.972003	-	-0.0183516	-	UNCHANGED	2	3	3	3
A0A1D6LI73	D-glycerate 3-kinase chloroplastic	5.43	48665.2	963.667	5	28.67	0	39676	36729	35570.7	24181	26499.3	33632.7	40831	36254.7	30412.5	27061.7	30895	14323	37325.2	28104.3	35832.7	24093.2	0.670214	0.524539	-0.0588732	-0.222165	UNCHANGED	UNCHANGED	3	3	3	3
A0A1D6KM10	Peptidase M1 family protein	6.14	51626.1	960.849	7	29.24	0	43400.7	39723.3	54755.7	33025.3	41799.3	33516.7	41346	35268.7	23455	35698.3	44550.3	37297	45959.9	36113.8	33356.6	39181.9	0.143198	0.479593	-0.462405	0.117638	UNCHANGED	UNCHANGED	3	3	3	3
A0A1D6QGG4	Regulatory-associated protein of TOR 1	6.06	85576.3	960.125	2	7.7	0	1892	1522	3831	2647	2353	3508.5	7119.5	-	2477	1781	-	1687	2415	2836.17	4798.25	1734	-	-	-	-	-	-	3	3	2	2
A0A1D6MYI7	Tat pathway signal sequence family protein	10.12	23113.1	942.457	2	14.75	0	29790	15161	13340	43476	49083	26896	18440	53213.5	21550	45015	47777	57734	19430.3	39818.3	31067.8	50175.3	0.39656	0.249788	0.677111	0.333545	UNCHANGED	UNCHANGED	3	3	3	3
A0A1D6KS88	Alpha-galactosidase	5.64	39004.2	940.476	8	30.11	0	22091.8	24815.2	26723.4	35693.2	30147.7	16656	24548.6	36695.6	17342.8	20306.4	29401.3	41116.8	24543.5	27499	26195.6	30274.8	0.790059	0.753728	0.0939878	0.138741	UNCHANGED	UNCHANGED	3	3	3	3
A0A1D6LVE5	Gibberellin receptor GID1L2	5.91	34832.2	939.901	3	15.38	0	28907.7	33722	37086	15083.3	18594	23754	16089.3	40341.7	22708.5	18669.3	26838.7	8985.33	33238.6	19143.8	26379.8	18164.4	0.418785	0.872844	-0.333422	-0.0757583	UNCHANGED	UNCHANGED	3	3	3	3
B8A0Q6	Succinate dehydrogenase [ubiquinone] flavoprotein subunit, mitochondrial	6	68654.2	939.259	9	22.29	0	44033	312531	344445	334938	366369	358561	349480	344007	335709	307489	340284	372184	233670	353289	343065	339986	0.315208	0.559569	0.554012	-0.0553772	UNCHANGED	UNCHANGED	3	3	3	3
K7TMN5	Long chain acyl-CoA synthetase 9 chloroplastic	6.64	77557.2	937.981	3	10.17	0	32933	45682	32504	16358	26639	28134	33029	24125	30395	24394.5	16253	18446	37039.7	23710.3	29183	19697.8	0.195857	0.416192	-0.343943	-0.267479	UNCHANGED	UNCHANGED	3	3	3	3
A0A1D6FQJ4	Peptide-methionine (R)-S-oxide reductase	8.52	23746.6	936.928	2	17.05	0	25885	23467	18386.5	18494	23240	16350.5	25363.5	22141	21744	21501	19964	27253.5	22579.5	19361.5	23082.8	22906.2	0.849622	0.304346	0.0318068	0.242545	UNCHANGED	UNCHANGED	3	3	3	3
C0P5E7	Leukotriene A-4 hydrolase-like protein	4.93	68283.3	936.515	3	8.84	0	17153.7	15318	23341	9427.5	10660.5	10340	19488.3	14185	10175	9602	14207.5	9341	18604.2	10142.7	14616.1	11050.2	0.333409	0.605895	-0.348071	0.123631	UNCHANGED	UNCHANGED	3	3	3	3
B6T8Q5	T-complex protein 1 subunit zeta	6.22	59600.4	929.25	8	31.21	0	22601.7	21778.7	23203.3	15232	16576.7	27368.3	16598.3	23192.7	16120.3	19080.3	22086.3	14342	22527.9	19725.7	18637.1	18502.9	0.168695	0.797251	-0.273534	-0.0923235	UNCHANGED	UNCHANGED	3	3	3	3
B4FRQ8	Spermidine hydroxycinnamoyl transferase	7.51	47139.9	928.804	7	30.21	0	24958	22606	23938.3	21064.3	31762.3	31206.7	31974.3	23592.3	17941	30616.3	37889.3	26491.3	23834.1	28011.1	24502.6	31665.7	0.879358	0.490188	0.0399044	0.17692	UNCHANGED	UNCHANGED	3	3	3	3
C0P4U5	Uncharacterized protein	6.55	37493.1	918.458	4	23.58	0	52303	25891.7	32438.3	24739.3	26975	28988.7	26398.3	21835.7	20681.7	22112.7	26805.5	28298	36877.7	26901	22971.9	25738.7	0.162374	0.629948	-0.682878	-0.0637194	UNCHANGED	UNCHANGED	3	3	3	3
A0A1D6KL79	Nitrate reductase [NADH] 2	6.08	77568.6	914.474	2	5.81	0	8079.04	8586.29	7720.58	8048.77	10134.1	9125.36	8607.21	7997.17	8572.61	11975.9	9966.25	11244.3	8128.64	9102.74	8392.33	11062.2	0.455827	0.0802774	0.0460574	0.28126	UNCHANGED	UNCHANGED	3	3	3	3
A0A1D6F8N4	Coatomer subunit gamma	4.43	61759	912.724	5	23.78	0	8373.51	7380.68	8971.19	4385.49	6946.98	6273.13	4899.09	5873.89	5579.49	7724.76	7989.07	5250.38	8241.79	5868.53	5450.82	6988.07	0.00694092	0.389586	-0.596484	0.251894	UNCHANGED	UNCHANGED	3	3	3	3
B7ZY93	Thioredoxin reductase	5.61	35148.6	911.425	3	14.2	0	23168.7	27648	23227	21764.7	21007	23149.3	21239.7	21615.7	24864	20181.3	23666.7	20265.7	24681.2	21973.7	22573.1	21371.2	0.324319	0.669058	-0.128809	-0.0401062	UNCHANGED	UNCHANGED	3	3	3	3
C0PCX2	Cysteine synthase	9.31	40853.4	907.366	5	12.57	0	45217.7	30432.7	17997.6	15841	25665.7	17908.3	10168.3	63987.3	31862	25846	30854.7	14017.6	31216	19805	35339.2	23572.7	0.825316	0.55259	0.178985	0.251256	UNCHANGED	UNCHANGED	3	3	3	3
A0A1D6I4E2	Uncharacterized protein	4.75	45714.5	907.111	6	21.03	0	17084.6	14260.1	9316.7	-	-	-	25255.1	12176.3	19317.1	-	-	-	13553.8	0	18916.1	0	0.29085	-	0.480921	-	UNCHANGED	-	3	0	3	0
A0A1D6MK13	NADH-cytochrome b5 reductase-like protein	8.73	29376.7	901.364	3	20	0	45739	20023	21454.3	58464	47195	25128.7	16156.5	45691.3	34069.5	42409	39489.3	33632	29072.1	43595.9	31972.4	38510.1	0.820542	0.641827	0.137193	-0.178955	UNCHANGED	UNCHANGED	3	3	3	3
A0A1D6MBB0	Nucleosome assembly protein 1	4.59	36472.7	900.053	6	27.99	0	51927.3	67960.9	64681.9	61160.7	50117	64635.3	37364	78070.8	55009.6	46044.2	52701.8	46030.5	61523.4	58637.7	56814.8	48258.8	0.730826	0.101968	-0.114867	-0.281035	UNCHANGED	UNCHANGED	3	3	3	3
A0A1D6MB74	Putative aldehyde dehydrogenase MIS1	6.17	49483.1	898.475	5	18.47	0	17041.7	17126	16479.7	15320.3	18683.3	14759	20159.3	14913	17189.7	13973.7	15228.7	18669	16882.4	16254.2	17420.7	15957.1	0.743132	0.881028	0.045276	-0.026615	UNCHANGED	UNCHANGED	3	3	3	3
K7VP16	Protein RETICULATA-RELATED 3 chloroplastic	10.02	35175.5	893.361	3	18.37	0	30459	23811.5	17371	38177.7	42432.3	33774.7	14835	10828.5	18121	56086	30579	32720.5	23880.5	38128.2	14594.8	39795.2	0.0984183	0.8548	-0.710375	0.061734	UNCHANGED	UNCHANGED	3	3	3	3
A0A1D6HSW9	Prolyl-tRNA synthetase	6.99	59854.4	889.723	10	35.01	0	23320	19480	13628.7	24069.3	29583	26368	13093.3	25941	16967.7	24151.3	30535	23775.3	18809.6	26673.4	18667.3	26153.9	0.977475	0.857521	-0.0109499	-0.0283787	UNCHANGED	UNCHANGED	3	3	3	3
A0A1D6JAN9	Phosphoenolpyruvate carboxylase family protein	5.22	44827.1	886.549	4	10.92	0	25323.9	25492.3	24163.7	16734.7	29289	23334.7	24446.2	6719.24	36990.5	22826.7	30578	24696.7	24993.3	23119.4	22718.6	26033.8	0.8086	0.536253	-0.137665	0.171278	UNCHANGED	UNCHANGED	3	3	3	3
B4FU01	Cystathionine beta-lyase chloroplastic	6.62	50292.3	882.86	8	32.98	0	16121	16917.7	20356.3	17988.7	18693	18799.3	17129	10301.7	16544	16555	17494	18260.7	17798.3	18493.7	14658.2	17436.6	0.284329	0.129506	-0.280032	-0.0849162	UNCHANGED	UNCHANGED	3	3	3	3
A0A1D6L245	Formylglycinamide ribonucleotide amidotransferase	5.11	157228	875.438	11	15.73	0	28704.3	29635.3	26803.3	29223.7	29364.7	29162	32435.7	29158.7	31336	40441.3	33408	35720.7	28381	29250.1	30976.8	36523.3	0.111145	0.02461	0.126262	0.320376	UNCHANGED	UNCHANGED	3	3	3	3
B4F9W1	Uncharacterized protein	7.26	28157.1	875.331	2	10	0	22043	21541.5	36928	43815	46201	50371	24855.5	36100	22409.5	52096	34436	34723	26837.5	46795.7	27788.3	40418.3	0.892028	0.358019	0.050229	-0.211365	UNCHANGED	UNCHANGED	3	3	3	3
A0A1D6PP98	Peptide chain release factor APG3 chloroplastic	4.58	20420.3	874.648	2	14.75	0	13487	16539	12398	10327	12542.5	14513.5	12822	18946	14188	13835.5	14615	13773	14141.3	12461	15318.7	14074.5	0.625733	0.262811	0.115373	0.175664	UNCHANGED	UNCHANGED	3	3	3	3
B4F9M8	Pyridoxal reductase chloroplastic	7.62	40804.2	872.339	3	12.3	0	36804	31635.9	46748.3	-	-	-	32377.2	36635.5	27004.3	-	-	-	38396.1	0	32005.7	0	0.289422	-	-0.262631	-	UNCHANGED	-	3	0	3	0
B6TJA9	Chalcone-flavonone isomerase family protein	4.81	24066.5	868.546	3	19.91	0	17841	13202	18452.3	15080.7	15386.5	8863.5	20066	15482	11447.3	14698.5	16146.7	8514	16498.4	13110.2	15665.1	13119.7	0.794354	0.997746	-0.074775	0.00104503	UNCHANGED	UNCHANGED	3	3	3	3
A0A1D6MT12	Protein LOW PSII ACCUMULATION 1 chloroplastic	9.14	50699.9	861.252	5	16.19	0	14314.3	19149.3	10756	14058	13738	14497	19187.3	7588.33	18201.3	13395	12190.3	19533	14739.9	14097.7	14992.3	15039.4	0.957373	0.701252	0.0244993	0.0932949	UNCHANGED	UNCHANGED	3	3	3	3
A0A1D6NL25	Aldehyde dehydrogenase3	5.74	38683.4	861.095	6	36.52	0	33778.3	28082	14647	25446.3	39886	25926	55035.3	24486	28984.3	37839.7	40710	34376.7	25502.4	30419.4	36168.6	37642.1	0.390366	0.227918	0.5041	0.307354	UNCHANGED	UNCHANGED	3	3	3	3
A0A1D6PZA5	Nitrate reductase	5.94	76669.9	860.706	2	5.63	0	4065.46	6752.21	4381.42	3423.47	6296.41	4743.14	5212.79	5457.67	5609.89	6170.06	5190.25	5366.22	5066.36	4821	5426.78	5575.51	0.695256	0.441155	0.0991471	0.209771	UNCHANGED	UNCHANGED	3	3	3	3
A0A1D6GRR4	Myo-inositol 1-phosphate synthase	7.41	55934.3	858.881	4	9.22	0	53729.8	59152.2	68007.7	48100.4	71741.7	76957.3	117588	39343.6	16938.1	65053	50789.6	58510.6	60296.6	65599.8	57956.7	58117.7	0.943074	0.487251	-0.0571023	-0.174713	UNCHANGED	UNCHANGED	3	3	3	3
A0A1D6KE00	Thaumatin-like protein	4.48	118165	855.94	6	8.57	0	21992.7	18266	23238.7	15707	16878.7	16397.7	18416	18093	19458.7	15027.7	16950.3	16228	21165.8	16327.8	18655.9	16068.7	0.180618	0.712912	-0.182102	-0.0230782	UNCHANGED	UNCHANGED	3	3	3	3
A0A1D6HME4	MSS1-like protein	5.19	40117.9	854.133	4	18.7	0	32998.3	22495.7	16240.3	21034	25571	20981	18685.7	24458.7	23198.3	23194.7	21638.3	14214.7	23911.4	22528.7	22114.2	19682.6	0.746749	0.418794	-0.112727	-0.194844	UNCHANGED	UNCHANGED	3	3	3	3
Q1PBH6	Gamma-tocopherol methyltransferase	8.28	38818.2	851.603	4	19.89	0	18067	16002.7	19798.7	6055.5	10267.7	14755	8766.67	17212.3	17611.3	6074	7174.5	6670	17956.1	10359.4	14530.1	6639.5	0.32912	0.215695	-0.305429	-0.641792	UNCHANGED	UNCHANGED	3	3	3	3
A0A1D6K486	Cystathionine gamma-synthase 1 chloroplastic	6.6	53176.4	851.072	5	22.31	0	18647.7	9281.5	8300.67	13224.3	17232.3	10282	16610.7	21369	20112.3	24777	27036.7	27193.7	12076.6	13579.6	19364	26335.8	0.11236	0.00411611	0.681161	0.955588	UNCHANGED	UP	3	3	3	3
B6T3D6	Uncharacterized protein	9.9	27411.5	848.943	2	10.73	0	10196.5	9420.5	10671	5211	7208	6479.5	13141	9695	15453	7669.5	7205	6211	10096	6299.5	12763	7028.5	0.194302	0.371484	0.338184	0.15798	UNCHANGED	UNCHANGED	3	3	3	3
C0P7D1	Plant intracellular Ras-group-related LRR protein 3	4.73	55476.9	845.92	3	15.94	0	11216.3	6396.5	16431	8616.67	12757.7	10925	11679	9161.33	18988	9585.67	15127.7	9354.5	11347.9	10766.4	13276.1	11355.9	0.665096	0.805015	0.226402	0.0769058	UNCHANGED	UNCHANGED	3	3	3	3
K7W544	Putative carboxylesterase 2	5.93	35350	842.646	2	14.24	0	20820	27006.5	-	-	-	-	12383	33678	22551	-	-	-	23913.2	0	22870.7	0	-	-	-	-	-	-	2	0	3	0
A0A1D6NF91	Methionyl-tRNA formyltransferase	8.84	36573.1	841.238	3	15.73	0	14953.3	15057.7	15658.7	13494.3	13015.7	17400.3	12820.3	10665.3	17859	11904.3	16169	18574.5	15223.2	14636.8	13781.6	15549.3	0.53795	0.722482	-0.143535	0.0872496	UNCHANGED	UNCHANGED	3	3	3	3
A0A1D6GPV4	3-ketoacyl-CoA thiolase 2 peroxisomal	8.93	44951.6	836.569	4	14.86	0	27451	28185	24697.7	12899	12957.3	16955.3	16117	21750.7	19874.7	12750	16161.7	13560.7	26777.9	14270.6	19247.4	14157.4	0.0186504	0.949895	-0.476375	-0.0114806	UNCHANGED	UNCHANGED	3	3	3	3
A0A1D6MWZ7	Uncharacterized protein	4.55	24192	833.901	2	12.95	0	24322.5	5040	7521	19751	6433.5	7109.5	26938.5	19165.5	14571	11590	18517	10984	12294.5	11098	20225	13697	0.323591	0.627935	0.718127	0.30356	UNCHANGED	UNCHANGED	3	3	3	3
A0A1D6H1G0	4-hydroxyphenylpyruvate dioxygenase	5.48	47129.7	833.738	5	28.38	0	25769.7	27063	11329.3	25920.7	25517	32909.3	22851.3	24307.3	18614.3	23373	25395	22573	21387.3	28115.7	21924.3	23780.3	0.924513	0.163347	0.0357764	-0.241605	UNCHANGED	UNCHANGED	3	3	3	3
C0P3S3	Calreticulin	6.88	49777.8	832.648	4	15.95	0	14330.7	26224.7	21669.7	28282	30885.7	18097.3	31113.3	20495.7	22886	28206.3	28498.3	30177.3	20741.7	25755	24831.7	28960.7	0.43572	0.462568	0.259649	0.169242	UNCHANGED	UNCHANGED	3	3	3	3
B4F8S9	Uncharacterized protein	6.07	50156.3	831.922	3	16.13	0	25957.7	24672.3	21332.7	23884.7	20262.7	21393.3	23859.7	31221.3	18302.3	28352.7	28869	21090	23987.6	21846.9	24461.1	26103.9	0.911186	0.193896	0.0282038	0.256837	UNCHANGED	UNCHANGED	3	3	3	3
C0HFM4	60S ribosomal protein L13a-1	10.62	23857.3	828.203	2	9.22	0	14105	37509.5	25073.5	19941	16697	19360.5	16897	26869	20752.5	18463	17589	15778.5	25562.7	18666.2	21506.2	17276.8	0.610759	0.336681	-0.249288	-0.111587	UNCHANGED	UNCHANGED	3	3	3	3
A0A1D6P4J9	NAD(P)-binding Rossmann-fold superfamily protein	5.99	35387.2	827.615	4	23.2	0	19961.3	11182	11558	12003.6	26373.9	20327	20797.5	12153.3	9720.93	24112.3	23847.4	21525.1	14233.8	19568.2	14223.9	23161.6	0.998324	0.445031	-0.00100098	0.243228	UNCHANGED	UNCHANGED	3	3	3	3
A0A1D6HNJ7	Plastid transcriptionally active 17	6.14	49277.7	825.085	4	13.67	0	19552.6	21197.9	27780.5	15418	15609	17500.1	22493.2	15206.5	14280.6	18185.6	20669.1	11354.8	22843.7	16175.7	17326.8	16736.5	0.201613	0.854257	-0.398788	0.0491669	UNCHANGED	UNCHANGED	3	3	3	3
A0A1D6FAX1	Germin-like protein	9.77	19427.2	824.304	3	20	0	-	-	-	33092.1	34629.2	25327.3	-	-	-	-	-	-	0	31016.2	0	0	-	-	-	-	-	Unique L80_N10	0	3	0	0
A0A1D6NCX2	Phosphotransferase	5.89	55270.3	823.064	7	21.34	0	23043	45676.7	39733.7	27734	22347	30281	23032	31955.7	34147.3	36964.7	33003	31778	36151.1	26787.3	29711.7	33915.2	0.443432	0.0644687	-0.28301	0.340382	UNCHANGED	UNCHANGED	3	3	3	3
A0A1D6NJT2	Uncharacterized protein	8.13	32552.8	821.686	2	12.29	0	30105	28586	10317	38123	24598.5	17912	8781	27887	24980.5	24477.5	19973.5	19830.5	23002.7	26877.8	20549.5	21427.2	0.792034	0.424659	-0.162698	-0.326976	UNCHANGED	UNCHANGED	3	3	3	3
Q6R985	Cytochrome c oxidase subunit 2	4.51	29964.7	821.398	3	17.31	0	60919	120151	131577	120480	126522	103777	87663.5	126217	72938	111958	76516.5	101046	104216	116926	95606.2	96507.2	0.76622	0.177527	-0.124397	-0.276894	UNCHANGED	UNCHANGED	3	3	3	3
A0A1D6E4W8	UPF0426 protein chloroplastic	5.05	13231	817.983	2	27.27	0	20699.5	29357	35224.5	19210.5	19358	25203.5	17180	18342.5	20927.5	17701	14437.5	14044	28427	21257.3	18816.7	15394.2	0.0923055	0.0625195	-0.595251	-0.465577	UNCHANGED	UNCHANGED	3	3	3	3
A0A1D6I1H6	Chlorophyll a-b binding protein, chloroplastic	9.84	25131	817.672	2	19.82	0	16081.5	14027	13194.5	12111.5	14171	15435.5	13655.5	9194.5	26609	14611	10346.5	13208	14434.3	13906	16486.3	12721.8	0.717977	0.496576	0.191766	-0.128401	UNCHANGED	UNCHANGED	3	3	3	3
A0A1D6LC16	Pentatricopeptide repeat-containing protein mitochondrial	5.56	115542	816.793	7	13.15	0	107318	89228	86557	61704	62981	85468.3	85615.7	137546	97270	66385.7	110652	51247.3	94367.8	70051.1	106811	76094.9	0.505484	0.771201	0.178689	0.119392	UNCHANGED	UNCHANGED	3	3	3	3
C0PC17	Thylakoid lumenal 15.0 kDa protein 2 chloroplastic	9.49	26823.7	812.77	2	17.62	0	10438.5	8383.5	4924.5	30056.5	17513	10685	4624	17113	28918	17988	25684	23929.5	7915.5	19418.2	16885	22533.8	0.280616	0.638122	1.09299	0.214686	UNCHANGED	UNCHANGED	3	3	3	3
A0A1D6FF47	Ubiquitin carboxyl-terminal hydrolase	6.11	34175.9	812.329	4	29.28	0	10452	9368	9194	-	-	7209	7161	10327	7498	4830	5761	-	9671.33	7209	8328.67	5295.5	0.281024	-	-0.215629	-	UNCHANGED	-	3	1	3	2
P09562	DNA-directed RNA polymerase subunit alpha	6.37	39346.1	811.61	2	14.45	0	6599.5	6094.5	4171	8235.5	10362.5	6324	4724.5	6481	-	7893.5	10544	6485.5	5621.67	8307.33	5602.75	8307.67	-	0.99985	-	5.78873e-05	-	UNCHANGED	3	3	2	3
A0A1D6L917	Mitochondrial Rho GTPase 1	5.53	63626	811.484	10	24.6	0	13534.3	12306.7	14476.7	12526.7	15054	19069	16449.7	15687	17240.3	14656.7	13225.7	12381.7	13439.2	15549.9	16459	13421.3	0.0173592	0.350855	0.292427	-0.212376	UNCHANGED	UNCHANGED	3	3	3	3
A0A1D6MDU8	Solanesyl diphosphate synthase 2 chloroplastic	5.29	38959.4	810.38	5	26.11	0	12950	21870.9	15491.8	6504.63	9879	12445.3	14405.8	10969.3	9653.16	10143.4	8758.15	8554.63	16770.9	9609.65	11676.1	9152.06	0.16556	0.810957	-0.522405	-0.0703878	UNCHANGED	UNCHANGED	3	3	3	3
A0A1D6NE81	Phospholipase A1	5.68	51268.7	804.83	2	10.66	0	13638.5	9651	4118.5	16366	18833.5	16583	7012	3916	4464	12582	18777	23900.5	9136	17260.8	5130.67	18419.8	0.24212	0.747941	-0.832416	0.0937579	UNCHANGED	UNCHANGED	3	3	3	3
A0A1D6LIW0	Translocase of chloroplast 159 chloroplastic	4.33	126506	802.341	4	6.21	0	26293.3	27408.7	27721.3	17325	13074.3	23346.7	24839.3	18573.7	15663.7	20887	21056.7	14151	27141.1	17915.3	19692.2	18698.2	0.0531553	0.844772	-0.462854	0.0617062	UNCHANGED	UNCHANGED	3	3	3	3
K7TVZ1	6-phosphogluconate dehydrogenase, decarboxylating	6.29	54452.8	802.08	4	14.99	0	15146.3	15641	20950.7	25966.3	24054.7	24229.3	16905.3	26891.5	17211.7	27251.7	31019.3	23126	17246	24750.1	20336.2	27132.3	0.458279	0.369814	0.237786	0.132578	UNCHANGED	UNCHANGED	3	3	3	3
B7ZYV4	Arginine decarboxylase	5.02	71156	794.832	10	29.26	0	6223	39937.3	15971.3	25640	25245	16248.3	14261	14517	5636	51647.7	33582.3	46133.7	20710.6	22377.8	11471.3	43787.9	0.425888	0.0254859	-0.852333	0.968465	UNCHANGED	UP	3	3	3	3
A0A1D6I8F1	Ankyrin repeat domain-containing protein 2A	4.2	30628.3	794.09	2	8.9	0	-	-	-	20447.1	20051.8	14761.2	-	16563.5	18617.2	20769.2	17960.8	11855.7	0	18420	17590.4	16861.9	-	0.652455	-	-0.127506	-	UNCHANGED	0	3	2	3
A0A1D6FAW5	Peptidyl-prolyl cis-trans isomerase	8.45	30851.1	794.073	3	12.1	0	18110.7	25897.5	34488.7	14495.6	16556.5	20982.5	35310.9	59831.4	37085	17012.2	23334.2	9907.59	26165.6	17344.9	44075.7	16751.3	0.123504	0.897465	0.752312	-0.0502335	UNCHANGED	UNCHANGED	3	3	3	3
A0A1D6INP1	Amylomaltase	5.16	20084.8	792.588	4	40.12	0	22163.7	28203.2	16083.1	20598.9	21044.6	16992.5	43251.1	19362.6	19750.5	17167.1	19945.3	19071.4	22150	19545.3	27454.8	18727.9	0.572397	0.61986	0.309748	-0.0616324	UNCHANGED	UNCHANGED	3	3	3	3
A0A1D6QR90	Ubiquitin family protein	4.82	39966.2	788.935	2	17.22	0	-	14419	-	27226	-	25263	9041	20009	-	20624	11643.5	24673	14419	26244.5	14525	18980.2	-	-	-	-	-	-	1	2	2	3
A0A1D6E6L2	Polyadenylate-binding protein 2	4.43	15229.4	785.21	2	34.97	0	13853.2	14897.3	16450.1	9378.26	11945.4	20145.2	11865.4	17864.4	12204.1	13340.9	19461	8076.33	15066.9	13823	13978	13626.1	0.629377	0.968066	-0.108223	-0.0206951	UNCHANGED	UNCHANGED	3	3	3	3
B6SUD1	Alcohol dehydrogenase 2	5.65	41807.9	784.039	3	21.64	0	28518	27831.7	29694	10628.3	27416	23362.3	24230.3	26665.7	31439.7	13541.3	44078	28131	28681.2	20468.9	27445.2	28583.4	0.602007	0.469435	-0.0635515	0.481747	UNCHANGED	UNCHANGED	3	3	3	3
B4FBF2	Carboxypeptidase	5.47	58152.6	779.321	5	18.67	0	25939	24508	28348.3	40455	36472.7	25675	33154.3	38267	24762	41227.7	27874	34635.7	26265.1	34200.9	32061.1	34579.1	0.229699	0.951646	0.287677	0.015867	UNCHANGED	UNCHANGED	3	3	3	3
A0A1D6LBY3	Uncharacterized protein	5.93	25618.1	771.157	2	15.58	0	16099	8997	10188	31038	32166.5	26457.5	8374	12592.5	3910	21257	24499	27577	11761.3	29887.3	8292.17	24444.3	0.356659	0.0973767	-0.504231	-0.290034	UNCHANGED	UNCHANGED	3	3	3	3
K7U915	O-phosphoserine phosphohydrolase	5.96	31747.3	770.251	3	18.92	0	27293	31977	37116.7	31890.7	29800	33946	33659	35655.3	37546	36685.7	36466.3	35436.3	32128.9	31878.9	35620.1	36196.1	0.316293	0.0264452	0.148821	0.183233	UNCHANGED	UNCHANGED	3	3	3	3
A0A1D6I540	Eukaryotic initiation factor 4F subunit p150 isoform 1	7.14	42246.6	763.757	3	12.5	0	9383	21393.7	27789.7	11883	13106	15961	20844	16567.5	18983	5839	5985	6939	19522.1	13650	18798.2	6254.33	0.902262	0.00416506	-0.0545171	-1.12597	UNCHANGED	DOWN	3	3	3	3
B6SHM7	40S ribosomal protein S7	10.1	22325.9	763.654	3	29.69	0	11574	30018	19421.5	17110.7	15259	21165	16616.5	29523	17341	19393	13573.5	19335	20337.8	17844.9	21160.2	17433.8	0.909427	0.882103	0.057185	-0.0336211	UNCHANGED	UNCHANGED	3	3	3	3
C0PPG1	25.3 kDa heat shock protein chloroplastic	9.2	27435.6	763.07	3	18.25	0	5779	3669	4067.5	22151	29216	14864.3	-	3863.5	11299.5	19909	21030.5	22203.7	4505.17	22077.1	7581.5	21047.7	-	0.818266	-	-0.0688873	-	UNCHANGED	3	3	2	3
B4FH75	4-hydroxy-tetrahydrodipicolinate reductase 2 chloroplastic	6.39	37708.4	762.991	4	18.95	0	26133	26764.7	33391.7	22861.7	24736	31714.3	21763	26460.3	22349.7	26406.3	31833.7	19627.7	28763.1	26437.3	23524.3	25955.9	0.129683	0.918888	-0.290066	-0.0265148	UNCHANGED	UNCHANGED	3	3	3	3
A0A1D6FRQ8	GTP cyclohydrolase II	5.53	62184.5	758.02	5	15.59	0	13133.7	11860	14192.3	16391	16412.3	17986.7	11796.3	8637.67	12198.3	22762	16889.7	13766	13062	16930	10877.4	17805.9	0.171317	0.760993	-0.264036	0.0727725	UNCHANGED	UNCHANGED	3	3	3	3
A0A1D6M325	Protein RETICULATA-RELATED 4 chloroplastic	6.08	40112.1	757.37	4	17.33	0	29958	50553.3	35285.3	18829	30040.7	20530.7	37330.3	23950.3	21361.7	21856.3	21189.7	21096.7	38598.9	23133.4	27547.4	21380.9	0.234918	0.642543	-0.486641	-0.113658	UNCHANGED	UNCHANGED	3	3	3	3
A0A1D6JW72	V-type proton ATPase subunit a	5.88	93361.8	755.769	8	16.08	0	43552.7	40757	26215	24237.7	43483	31326.3	59434	29729.3	50557.3	45245	35339.7	42994	36841.6	33015.7	46573.6	41192.9	0.398819	0.268507	0.338177	0.319245	UNCHANGED	UNCHANGED	3	3	3	3
B4F9P4	Nucleic acid-binding proteins superfamily	5.37	40373.1	750.359	4	19.67	0	49815.7	46301	35275.7	39446.3	42188	41503.3	42734.7	29817.3	40228	49742.3	26523.7	42632.3	43797.4	41045.9	37593.3	39632.8	0.352429	0.84811	-0.22037	-0.0505436	UNCHANGED	UNCHANGED	3	3	3	3
B4FYA3	Xylem bark cysteine peptidase 3	6.54	50051.8	750.024	5	19.78	0	22775	22996.3	18086.3	22221	31401.3	25716.3	18242.7	18000	16386.7	20525.3	21153.7	37472.7	21285.9	26446.2	17543.1	26383.9	0.0929794	0.992409	-0.278993	-0.00340442	UNCHANGED	UNCHANGED	3	3	3	3
A0A1D6K7N5	Hexose transporter	4.65	77681.2	747.047	7	17.38	0	37412.3	40752.7	29418	26820	34587	33571.3	40578	18479.3	31624.3	29704.7	29363.3	29131	35861	31659.4	30227.2	29399.7	0.480233	0.407337	-0.246567	-0.106836	UNCHANGED	UNCHANGED	3	3	3	3
A0A1D6N5C0	Anthocyanidin reductase	4.83	19550.2	742.771	2	27.12	0	8352.5	7010	11263.5	4523	6758.5	12029.5	3919	11015	6397	7778.5	12262.5	5974.5	8875.33	7770.33	7110.33	8671.83	0.507667	0.7719	-0.319884	0.158361	UNCHANGED	UNCHANGED	3	3	3	3
B4G1B0	Remorin	5.6	21889	741.675	2	10.05	0	216794	174866	140702	177308	192199	180456	191162	157496	251170	197716	182668	204110	177454	183321	199943	194832	0.556982	0.214327	0.172144	0.0878562	UNCHANGED	UNCHANGED	3	3	3	3
B6T6S5	Glucose-6-phosphate 1-epimerase	6.26	36912.1	739.272	2	8.43	0	23026.5	29494.5	23123	35207	30390	32894.5	20607	34405.5	17162	28724	28451.5	30198	25214.7	32830.5	24058.2	29124.5	0.848767	0.0680422	-0.0677364	-0.172803	UNCHANGED	UNCHANGED	3	3	3	3
K7U772	Glutamyl-tRNA(Gln) amidotransferase subunit B, chloroplastic/mitochondrial	6.14	60767.4	737.977	3	8.24	0	33529	29135	25363.5	18058.3	22982.5	36401.3	26333.5	29135.5	32736	34186.3	35158.7	24223.7	29342.5	25814.1	29401.7	31189.6	0.98521	0.454732	0.00290614	0.272906	UNCHANGED	UNCHANGED	3	3	3	3
A0A1D6LZZ1	Heat shock protein 4	8.42	48933	729.322	6	27.11	0	20067.7	19040	21092	16030.7	18367.4	18498.1	15995.7	16605	16561.5	14602.1	16579.5	14067.5	20066.6	17632.1	16387.4	15083	0.00413998	0.0827596	-0.292204	-0.225277	UNCHANGED	UNCHANGED	3	3	3	3
A0A1D6J6E9	Calnexin homolog2	4.32	36591.8	726.144	4	18.55	0	23458.3	34214.3	16786	22881	24648.3	25072.3	27330	20664.7	30305	26087	14079	16532.3	24819.6	24200.6	26099.9	18899.4	0.836713	0.227671	0.0725664	-0.356696	UNCHANGED	UNCHANGED	3	3	3	3
K7TJV6	2-oxoglutarate dehydrogenase E1 component	6.48	116865	720.04	6	9.66	0	30064.7	30834.3	29783.7	16459	23463.3	26805	24332.7	25394.7	36783.7	22904.7	26101.3	28181.7	30227.6	22242.4	28837	25729.2	0.745482	0.364706	-0.0679432	0.210092	UNCHANGED	UNCHANGED	3	3	3	3
A0A1D6GNJ7	Malic enzyme	7.84	68265.4	714.257	7	21.04	0	29016	23639.7	30956.7	27634	29566.7	40243	20847	23337	14871.5	23573.7	37129.3	25464.7	27870.8	32481.2	19685.2	28722.6	0.0699145	0.550572	-0.501644	-0.177422	UNCHANGED	UNCHANGED	3	3	3	3
B4F8X3	Acyl-coenzyme A oxidase	7.27	74833.5	711.895	7	21.29	0	30445	25092	23847.3	19542	23155.7	28789.3	24910.3	20164.7	16029.7	19545.3	18874.7	17427	26461.4	23829	20368.2	18615.7	0.135676	0.132157	-0.377572	-0.356201	UNCHANGED	UNCHANGED	3	3	3	3
A0A1D6N634	Glutamate-oxaloacetate transaminase4	7.51	39078.9	709.749	2	13.84	0	4349.34	3211.98	4838.59	3602.79	3242.24	2995.06	4124.69	2582.51	419.042	2893.93	3249.47	3541.53	4133.3	3280.03	2375.41	3228.31	0.209844	0.85048	-0.799117	-0.0229314	UNCHANGED	UNCHANGED	3	3	3	3
B4FHA0	Thylakoid lumenal 17.4 kDa protein chloroplastic	7.42	24167.1	709.672	3	16	0	8161	11987	-	16324	11497	7764	9735	12612.5	11114	9978.5	24782.3	27477.3	10074	11861.7	11153.8	20746.1	-	0.211389	-	0.80653	-	UNCHANGED	2	3	3	3
B4G038	Homoserine dehydrogenase	5.76	41163.9	709.195	3	12.5	0	17278.3	12536.7	26782.3	19613	21863	31665.7	10057.3	16675	16556.5	23491.3	25591	16577	18865.8	24380.6	14429.6	21886.4	0.400918	0.616032	-0.386739	-0.155693	UNCHANGED	UNCHANGED	3	3	3	3
[truncated: 145 more rows]
